# Supplementary material for: A role and mechanism for redox sensing by SENP1 in β-cell responses to high fat feeding
Source: Nat Commun. 2024 Jan 6;15:334. doi: 10.1038/s41467-023-44589-x (PMC10771529; doi:10.1038/s41467-023-44589-x)
Supplement: Supplementary file 4 — Supplementary Data 1 [file 41467_2023_44589_MOESM4_ESM.xlsx]

## Sheet: Sheet1
Supplementary Table 1. Characteristics of human islet donors used in the study
*All donors from the Alberta Diabetes Institute IsletCore
Donors without diabetes						Donors with type 2 diabetes
Record ID	Age:	Glycated hemoglobin (HbA1c):	Body mass index (BMI):	Sex:		Record ID	Age:	Glycated hemoglobin (HbA1c):	Body mass index (BMI):	Sex:
R010			23.3887	Female		R031			30.0041	Male
R011			29.4547	Male		R064			28.125	Male
R012			29.8606	Male		R070			32.2	Female
R039			36.0021	Male		R071			27.8	Male
R050			40.4281	Female		R083			27.5	Female
R051			23.7	Male		R107			27.5	Female
R052			29.1	Male		R110			26.7755	Male
R055			25.7	Female		R125			29.4029	Male
R058			23.8	Female		R131			26	Male
R060			21.1073	Female		R143			38.4243	Female
R061			37.551	Male		R152			42.6	Female
R062			19.6781	Male		R154			40.8	Female
R065			29.9755	Male		R170			38.6	Male
R066			32.2494	Male		R171			27.5	Female
R067			26	Male		R173			35.7	Male
R072			30.6362	Female		R191			30.6228	Male
R073			28.3	Female		R201			32.2	Male
R074			26.4236	Male		R206			36.1	Male
R075			26.2346	Male		R222			25.9516	Male
R076			26.5	Female		R231			37.128	Female
R077			24.7	Female		R236			35.2653	Male
R081			23.7	Male		R240			30.914	Female
R082			24.9	Female		R244			30.4	Female
R084			30.303	Female		R257			30.2	Male
R085			30.5	Male		R263			38.2716	Male
R087			22.4	Male		R265			37.6738	Male
R088			40.9	Male		R307			25.4	Male
R089			20.1	Female		R312			27.5	Female
R090			21.8	Male
R091			25.4581	Female		Average	54.6071	7.55357	32.02
R092			20.7157	Male
R094			28.0864	Female
R096			18.8189	Female
R097			25.7	Female
R098			21.0938	Female
R099			39.0368	Female
R100			19.721	Male
R101			25.9	Female
R102			41.4016	Male
R104			27.1	Male
R105			35.1	Female
R106			19.9	Male
R108			24.8047	Female
R109			25	Female
R112			32.9	Female
R113			30.5	Male
R114			33.0579	Female
R115			18.9736	Female
R116			27.7447	Male
R117			25.1044	Male
R118			22.6	Male
R120			31.9404	Male
R121			19.1119	Male
R122			28.7037	Male
R123			21.3039	Female
R124			24.5546	Female
R126			24.1	Male
R127			28.9	Male
R128			32	Female
R130			23.7963	Male
R134			21.8776	Male
R135			28.3039	Female
R136			36.3281	Female
R138			37.0367	Female
R139			24.8356	Male
R140			21.9713	Female
R142			25.3	Female
R144			35.3796	Female
R145			24.1322	Female
R146			25.2595	Male
R147			26.0044	Male
R148			29.0688	Male
R149			41.2	Male
R150			31.7	Male
R151			26.7	Female
R153			21.1	Female
R156			28.8	Female
R157			23.3	Female
R159			30.4	Male
R160			25.4	Male
R161			19.7	Female
R162			28.6	Female
R163			23.4	Female
R164			30.8	Female
R165			23.9	Male
R167			21.1	Female
R168			24.0993	Male
R169			23.8	Male
R172			25.5	Female
R174			34.4022	Male
R175			29.062	Female
R176			23.6111	Male
R177			23.3887	Male
R178			25.2595	Female
R179			25.1024	Male
R180			21.6713	Female
R181			29.4	Female
R182			25	Male
R183			32.5	Male
R184			21.5	Female
R186			28.0612	Male
R187			20.4735	Male
R188			27.6817	Male
R189			28.1884	Male
R190			33.0946	Female
R193			39.4807	Male
R194			32.3265	Male
R195			35.0032	Male
R196			29.7406	Male
R199			18.3199	Male
R200			27.1	Male
R202			25.1808	Female
R203			44.3728	Male
R204			23.8	Male
R205			29.5619	Male
R207			22.2	Female
R208			29.0123	Male
R210			24.4857	Male
R215			29.3848	Male
R216			42.5926	Male
R217			35.535	Female
R218			28.3594	Female
R219			26.0308	Male
R220			34.1903	Male
R221			30.4832	Male
R223			27.0062	Male
R224			33.3333	Male
R226			32.2934	Female
R227			19.9033	Male
R228			29.6158	Female
R229			23.0078	Female
R230			29.4118	Male
R232			18.5	Female
R233			19.2744	Female
R234			31.7287	Female
R235			24.4646	Female
R237			19.6763	Male
R238			26.0524	Male
R239			22	Female
R242			20.1092	Male
R243			27.143	Male
R245			22.3403	Male
R246			39.2	Female
R247			23.8933	Male
R248			23.6713	Male
R249			22.151	Female
R250			33.0247	Male
R251			21.3	Male
R252			25.4028	Female
R253			25.5965	Male
R254			20.2	Male
R255			25.8	Male
R256			32.5	Male
R260			26.9	Female
R264			33.771	Male
R266			29.2101	Female
R267			23.7	Female
R268			29.2359	Female
R269			21.5	Male
R270			25.4779	Female
R271			25.9862	Female
R272			26.8519	Male
R273			31.5617	Male
R274			25.2493	Male
R275			28.6801	Male
R277			33.7925	Male
R278			27.648	Male
R279			22.5878	Male
R280			26.5285	Female
R281			25.0995	Female
R282			26.4	Male
R283			22.4996	Male
R284			30.1	Female
R285			21.6	Male
R286			20.4	Male
R288			27.7	Female
R290			35.7851	Female
R291			25.5	Female
R292			27.6	Male
R294			27.8	Male
R297			27.2	Male
R299			25.4	Female
R300			25.3	Female
R301			19	Male
R302			32.3	Female
R303			24.1	Female
R304			21.5	Male
R305			21	Male
R306			21.1	Female
R308			19.8	Male
R309			27.4	Female
R310			26.4	Male
R311			24	Female
R313			29	Male
R314			30.3	Female
R316			26	Male
R317			26.4	Male
R318			20.5	Male
R319			27.8	Male
R320			19.9	Male
R321			31.6	Female
R322			23.2	Female
R323			24.9	Female
R324			36.6	Male
R325			30.3	Male
R326			27	Male
R327			33.9	Male
R328			22.7	Male
R330			24.2	Female
R332			29.6	Male
R333			24	Male
R334			31.2	Female
R335			24.6	Male
R338			25.5	Male
R340			23.3	Male
R341			30	Male
R342			25.1	Male
R343			32.8	Female
R344			27.8	Male
R346			24.6	Male
R348			16.4	Female
R350			21.7	Female
R352			20.4	Female
R353			22.7	Male
R354			30.2	Male
R355			23.5	Male
R356			29.7	Female
R357			24.3	Male
R358			32.5	Male
R360			26.1	Female
R361			20.8	Female
R362			29.4	Male
R363			31.9	Male
R364			27.8	Male
R365			20.3	Female
R366			26.2	Male
R367			30.5	Female
R368			17.7	Male
R369			25.6	Male
R370			20.8	Male
R371			29.1	Female
R372			33.2	Male
R373			27.5	Male
R374			24.5	Male
R375			24.9	Male
R377			24.3	Male
R379			34	Male
R382			29.7	Male
R383			25.8	Male
R385			31	Male
R387			31	Female
R388			33.8	Male
R389			24.4	Female
R390			19.8	Male
R391			24.5	Male
R392			15.9	Female
R393			25.7	Male
Average	50.0233	5.50229	26.855
