# Supplementary material for: A role and mechanism for redox sensing by SENP1 in β-cell responses to high fat feeding
Source: Nat Commun. 2024 Jan 6;15:334. doi: 10.1038/s41467-023-44589-x (PMC10771529; doi:10.1038/s41467-023-44589-x)
Supplement: Supplementary file 5 — Supplementary Data 2 [file 41467_2023_44589_MOESM5_ESM.xlsx]

## Sheet: Suppl Table 2
Supplementary Table 2. Results of RNAseq comparing FACS-sorted beta cells from CD and 2-day HFD fed mice
GENE_NAME		Average of CD	Average of 2-day HFD	SD of CD	SD of 2-day HFD	Coefficient of variation CD	Coefficient of variation 2-day HFD	CD-VS-2-day HFD.logFC	b_CD-VS-b_2-day HFD.PValue
Cdk1		1.1934	11.4023	0.855725	3.74913	0.71705	0.328804	3.2706	0.0539415
Hmmr		0.684302	6.50607	0.283593	2.96869	0.414427	0.456295	3.26887	0.0645884
Ccnb2		1.88005	15.3826	0.460521	7.61071	0.244952	0.494762	3.06085	0.0373504
Ect2		1.2545	6.80442	0.178168	1.8973	0.142022	0.278834	2.48169	0.0636981
Pbx4		1.18824	6.27852	1.04688	5.47809	0.881029	0.872513	2.39427	0.22951
Mxd3		1.28409	6.18237	1.00907	1.9662	0.785824	0.318033	2.27533	0.246308
Knstrn		1.55028	7.15681	0.53014	2.24626	0.341964	0.313864	2.23182	0.14466
Asf1b		1.37629	6.15688	0.321198	2.80864	0.23338	0.456179	2.17062	0.269563
Incenp		1.75186	7.45637	0.829828	4.51075	0.473684	0.604952	2.10688	0.175085
Cdca3		2.85511	11.8102	1.34729	3.92889	0.471886	0.33267	2.08718	0.200028
Spc24		2.41355	10.028	1.00483	3.89278	0.416329	0.38819	2.07533	0.197462
Ckap2l		2.5883	10.6807	1.21633	6.19171	0.469934	0.57971	2.06081	0.183695
Nek2		1.51798	6.14163	0.784872	0.9055	0.517049	0.147437	2.05086	0.142781
Snord69		23.5609	97.7335	18.1988	75.297	0.772414	0.770432	2.04418	0.257464
6330418K02Rik		2.45813	9.86744	1.75895	7.37456	0.715565	0.747363	1.99888	0.345518
Cdca8		1.38432	5.39714	1.16647	1.46123	0.84263	0.270742	1.99015	0.320074
Spag5		1.33573	5.13474	0.365268	1.23874	0.27346	0.241248	1.98059	0.220302
Fcer1g		6.97287	27.1718	1.89142	23.0229	0.271254	0.847309	1.96355	0.252442
Snx29		2.3045	8.3036	1.09261	5.71639	0.474122	0.688423	1.85567	0.239843
Dck		1.71363	6.05466	0.823074	3.34463	0.48031	0.552406	1.85151	0.273456
Haus4		1.78449	6.34245	0.436734	2.24896	0.244738	0.354588	1.84808	0.309814
Akip1		3.61413	13.0717	1.40441	12.8417	0.388589	0.982403	1.84138	0.23486
Top2a		3.30902	11.1847	0.292241	3.10233	0.0883165	0.277372	1.80573	0.0791274
Kif11		1.59348	5.45355	0.389916	0.814867	0.244695	0.14942	1.80462	0.112952
Prc1		3.96758	13.5032	0.855696	2.76765	0.215672	0.204962	1.79884	0.225141
Mcm5		2.02054	6.6326	0.314028	0.974277	0.155418	0.146892	1.75998	0.315822
4932416H05Rik		1.55745	5.20903	0.978122	4.93531	0.628028	0.947452	1.73588	0.311156
Gmnn		2.04458	6.17643	1.47146	5.4124	0.719687	0.8763	1.6591	0.402312
Racgap1		6.09029	18.8522	1.20998	5.29919	0.198674	0.281091	1.65882	0.0745963
Mir8093		6.92667	22.0024	5.41335	20.7769	0.781524	0.944301	1.64333	0.508709
Smc4		4.47517	13.6645	0.772837	4.6406	0.172694	0.339609	1.63636	0.00308158
Rbmx2		3.10211	9.43344	1.10007	5.37914	0.35462	0.57022	1.62549	0.200597
Mir6904		18.8497	57.4768	9.22488	47.9517	0.489391	0.83428	1.59922	0.392205
Ccna2		2.50836	7.12606	0.81949	3.64025	0.326704	0.510837	1.56902	0.375375
Nxt1		7.49887	22.1636	4.28373	14.6801	0.57125	0.662353	1.56676	0.181771
B3galt4		2.79059	8.14393	0.961367	6.49812	0.344504	0.797909	1.54183	0.360409
Ugt1a6b		2.97484	8.52764	2.02342	3.96038	0.680178	0.464418	1.53666	0.269957
2310039H08Rik		23.3446	66.8457	9.25292	43.9922	0.396362	0.658116	1.52506	0.097563
Ugt1a2		2.17072	6.09915	1.48639	2.83255	0.684747	0.464418	1.50756	0.279101
Ugt1a5		2.16936	6.09535	1.48547	2.83079	0.684747	0.464418	1.50756	0.279098
Ugt1a7c		2.11273	5.93621	1.44668	2.75688	0.684747	0.464418	1.50756	0.279064
Ugt1a10		2.14661	6.03142	1.46989	2.8011	0.684747	0.464418	1.50756	0.279048
Cdc45		2.4342	6.81222	0.305036	2.8441	0.125313	0.4175	1.503	0.349979
Ube2c		5.29884	14.1447	2.62057	12.4896	0.494555	0.882988	1.49703	0.396934
Atad2		2.65934	7.33727	0.39075	1.78113	0.146935	0.242751	1.49326	0.136997
Erich1		2.36133	6.54841	1.65473	2.92556	0.700761	0.446759	1.48527	0.42788
Ugt1a9		2.21029	6.10835	1.52336	2.78476	0.689213	0.455894	1.48401	0.286033
Ugt1a1		2.1996	6.0557	1.53315	2.81238	0.697013	0.464418	1.47839	0.284979
Snord32a		5.49985	14.6671	4.24591	12.7242	0.772005	0.867533	1.45816	0.551705
Cenpa		2.05766	5.33149	0.206859	4.62525	0.100531	0.867533	1.44541	0.457287
Sowaha		1.95887	5.33606	0.45662	4.69762	0.233104	0.880355	1.44493	0.2951
Cks1b		15.0677	39.1145	3.42302	6.1348	0.227176	0.156842	1.4185	0.179341
Prim2		2.78901	7.39312	1.55598	5.32801	0.557897	0.720671	1.41654	0.247311
Pbk		6.33387	16.3204	3.11869	4.60306	0.492384	0.282043	1.41484	0.35792
Pstk		3.09561	8.2323	1.90882	5.96387	0.616622	0.724448	1.40757	0.374024
Cep44		7.34536	19.1514	1.15262	7.02142	0.156919	0.366627	1.40694	0.278689
Lgi1		2.60676	6.74872	0.720829	5.34013	0.276523	0.791281	1.37391	0.329951
4632427E13Rik		2.96401	7.51455	0.827517	2.22612	0.279188	0.296241	1.37141	0.37063
4930550C14Rik		3.37727	8.66227	0.718437	5.86504	0.212727	0.677078	1.36874	0.347477
Rpa3		3.72775	9.39487	3.51649	1.79016	0.943328	0.190547	1.3492	0.439757
Oser1		5.16579	13.1216	0.929593	10.673	0.179952	0.813392	1.3487	0.334301
Mki67		2.58855	6.31255	0.612725	1.38011	0.236706	0.218629	1.33677	0.130099
Gm5577		2.01735	5.08009	0.494794	4.24855	0.245269	0.836314	1.33062	0.328604
Rnf112		2.56777	6.45812	0.731285	5.53767	0.284794	0.857474	1.32886	0.068514
Bloc1s4		5.04474	12.3406	1.43316	4.61215	0.28409	0.373738	1.31222	0.284944
A930013F10Rik		2.62439	6.53788	0.462678	6.50191	0.176299	0.994499	1.3096	0.365083
Zdhhc22		5.68999	14.053	3.45767	10.9898	0.607676	0.782026	1.30481	0.463348
Obsl1		2.51621	6.19045	0.496666	4.60532	0.197387	0.743939	1.30226	0.0791047
Ube2n		2.58207	6.26524	0.206333	3.81575	0.0799098	0.609035	1.29717	0.269557
Rmdn1		4.98275	12.1256	1.56099	9.18592	0.313278	0.757562	1.28567	0.271281
Wdr92		2.47521	5.97842	0.939033	3.60484	0.379375	0.602975	1.28505	0.353706
Rrm2		2.26356	5.25103	0.697112	0.644172	0.307971	0.122675	1.24884	0.312427
Usp51		2.47932	5.75269	1.03404	1.48131	0.417065	0.257499	1.24654	0.48402
Tsen54		5.65555	13.4312	0.310992	11.7489	0.0549889	0.874746	1.24608	0.212553
Thyn1		12.3494	28.9993	1.55734	19.4446	0.126107	0.67052	1.23761	0.107317
Gpx2		18.3406	42.5581	8.76133	24.2343	0.477702	0.569442	1.23202	0.306914
Gm7334		3.05828	7.0736	0.811762	5.48812	0.265431	0.775859	1.22735	0.370893
Tcf19		5.27728	11.9381	3.22738	1.38414	0.611561	0.115943	1.22329	0.366632
Nhp2		7.46198	17.1649	1.71335	12.6571	0.229611	0.737385	1.21052	0.264726
Ncapd2		4.56551	10.0818	0.746275	4.83697	0.163459	0.479774	1.20147	0.0405708
Tnnc1		5.79113	13.2559	4.53733	11.5168	0.783497	0.868804	1.19734	0.530966
Anapc15		9.83797	22.1414	4.84279	9.16142	0.492255	0.413769	1.1894	0.359736
Plp2		13.2741	30.1829	2.93467	24.9891	0.221082	0.827923	1.18565	0.361751
Btg3		3.08938	6.91573	0.742331	5.36563	0.240285	0.775859	1.17972	0.388951
Cyp2j6		3.51835	7.94093	2.03001	5.77955	0.576979	0.727818	1.1781	0.280904
Gm4013		13.4673	30.385	5.24367	26.6226	0.389363	0.876174	1.17408	0.408744
1700007L15Rik		5.07408	11.3792	1.69278	10.1473	0.333613	0.891738	1.17222	0.427738
Pcbd2		19.981	44.6756	6.36418	30.6019	0.318512	0.684981	1.16945	0.274359
Pigg		5.79867	13.0625	1.04208	12.4346	0.17971	0.951924	1.16886	0.118955
Magohb		6.64388	14.7927	5.00484	14.2181	0.753301	0.96116	1.15757	0.491264
Rsph1		7.49572	16.6022	0.589903	13.5675	0.0786987	0.817214	1.15134	0.215433
Dusp23		11.4959	25.0976	2.73452	8.96691	0.23787	0.357282	1.1481	0.418781
Amotl2		2.88065	6.35296	0.669964	5.06609	0.232574	0.797437	1.14763	0.0516942
Rpusd4		7.36278	16.3073	1.10062	15.177	0.149485	0.930689	1.14174	0.247764
Lypla1		10.3143	22.3483	3.28001	6.65041	0.318006	0.29758	1.14066	0.0462967
Meig1		7.45777	16.1785	2.8885	8.1012	0.387314	0.500738	1.13491	0.435305
Zfp367		6.27415	13.4584	1.24419	4.05519	0.198305	0.301312	1.1265	0.15175
Cinp		3.16126	6.70399	1.00188	0.787738	0.316925	0.117503	1.12394	0.208889
Prdx4		17.2074	37.1403	6.38623	30.1583	0.371132	0.812009	1.11771	0.0540248
Ugt1a6a		3.49449	7.39077	1.22676	1.98284	0.351056	0.268286	1.11265	0.390383
Calb1		3.47252	7.43144	0.972353	3.41015	0.280014	0.458882	1.11171	0.00497732
Ppcs		7.411	15.8426	2.73071	9.96604	0.368467	0.629068	1.10917	0.342021
LOC100504608		8.95215	19.2408	0.646345	15.4668	0.0722	0.803852	1.10757	0.49255
Cenpj		2.94497	6.25678	0.308938	3.28587	0.104904	0.525169	1.10429	0.389728
Bnip1		11.8184	25.2507	1.5452	18.183	0.130745	0.720101	1.1017	0.334147
Tma16		3.51774	7.61335	2.88853	7.44101	0.821133	0.977364	1.09896	0.534431
Cox18		7.75981	16.2909	1.30014	4.73083	0.167548	0.290397	1.0962	0.404476
Tprn		2.93009	6.22752	0.799368	4.85099	0.272814	0.77896	1.09127	0.419673
Slc39a10		2.60525	5.44663	0.57761	2.3204	0.22171	0.426024	1.08585	0.323812
Alg8		8.57854	17.9446	3.46144	11.2127	0.4035	0.62485	1.08258	0.275995
Timm23		4.03288	8.51676	1.61522	6.03655	0.400511	0.708784	1.08153	0.518275
Mir8107		6.05333	12.2674	4.31196	12.207	0.712329	0.995075	1.07983	0.611165
Gc		38.283	78.9328	12.6018	7.147	0.329176	0.0905455	1.07971	0.000136557
E2f1		5.99967	12.3567	1.71424	1.66784	0.285722	0.134975	1.07747	0.299354
Ppp1r35		5.92714	12.3563	1.32924	6.27888	0.224263	0.508153	1.07537	0.449108
Zswim7		16.8415	35.3151	3.72716	28.8527	0.221307	0.817007	1.07084	0.302269
Ptdss2		4.69953	9.76129	0.880031	5.08456	0.187259	0.52089	1.07071	0.210373
Gm15545		3.22946	6.7113	1.04428	4.47785	0.32336	0.667211	1.06765	0.543534
Tpgs1		21.8316	45.2233	4.67013	27.2994	0.213917	0.603658	1.0637	0.248126
Mcee		17.9103	36.7061	0.754865	18.8987	0.042147	0.514866	1.05117	0.341542
Hyi		13.7527	28.4737	3.75086	23.2835	0.272737	0.817719	1.05105	0.310827
Cdc20		2.86741	5.63595	0.524181	4.90453	0.182806	0.870223	1.0508	0.577224
Cenpt		3.39926	7.02751	1.25535	6.11789	0.369299	0.870564	1.05039	0.484547
Eef1e1		7.39771	14.9322	1.23019	3.43432	0.166293	0.229994	1.04394	0.502617
Itprip		3.2683	6.67618	0.929315	3.60482	0.284342	0.539953	1.04205	0.116901
Alkbh8		3.2121	6.59383	0.876294	4.73835	0.272811	0.718605	1.04164	0.467056
Nrde2		3.58751	7.35775	1.09746	6.34992	0.305912	0.863025	1.03771	0.426474
Ovol2		5.79674	11.7398	1.55614	4.84621	0.268451	0.412801	1.03684	0.542803
Hdhd2		4.85297	9.92707	0.701395	8.14893	0.144529	0.820879	1.03541	0.136827
Nudt6		2.5619	5.19078	1.09552	2.75277	0.427618	0.53032	1.03276	0.555527
Dapl1		46.3718	91.6954	5.50786	14.7887	0.118776	0.16128	1.03025	0.264738
Kcnu1		2.87745	5.83575	0.440416	4.27283	0.153058	0.732181	1.02924	0.443745
AI462493		17.5862	35.6563	4.61169	29.1943	0.262234	0.81877	1.02175	0.306743
Tacc3		3.31689	6.51597	1.37937	1.32095	0.415864	0.202725	1.0216	0.374395
AK010878		6.48605	13.2135	2.02394	12.2705	0.312045	0.928636	1.01848	0.481324
Rbm34		3.6849	7.33852	1.25512	3.20111	0.340612	0.436207	1.01774	0.160266
4930427A07Rik		3.07564	6.10986	0.545741	2.21039	0.17744	0.361774	1.01321	0.45353
Mir719		14.4374	27.7152	10.5854	24.5877	0.733192	0.887157	1.00911	0.676661
Cyb5d1		7.17086	14.4335	1.90787	14.0876	0.266059	0.976039	1.00653	0.506929
Gins4		8.0106	15.855	2.34342	7.41447	0.29254	0.467643	1.00265	0.247804
Emid1		5.24546	10.2523	3.65681	3.51946	0.697138	0.343284	0.984169	0.447965
1700052N19Rik		3.05658	6.02991	1.37079	5.10727	0.448472	0.84699	0.9826	0.496191
Wdr55		6.97907	13.699	3.11003	10.6327	0.445622	0.776165	0.981016	0.277807
Tmem80		6.12366	12.0443	2.3347	8.25503	0.381259	0.685387	0.980647	0.455214
Prkcz		3.57635	6.97505	0.547843	3.22131	0.153185	0.461833	0.980626	0.332606
Endog		13.9119	26.9906	2.35565	10.8605	0.169327	0.402382	0.978888	0.5127
Tfb1m		4.60268	8.89545	0.919511	2.11633	0.199777	0.237911	0.976986	0.514854
Dera		5.98827	11.6565	1.73413	6.75777	0.289588	0.57974	0.975501	0.486574
1700037C18Rik		6.88154	13.3762	2.79279	5.79773	0.405838	0.433435	0.97406	0.414493
Vps37d		5.0341	9.7721	0.941946	7.11139	0.187113	0.727724	0.964878	0.270985
Cml1		2.9782	5.83282	0.4684	4.99675	0.157277	0.856661	0.96461	0.568365
Cdpf1		9.40932	18.1177	4.11706	9.98486	0.437552	0.551112	0.96147	0.407694
4930578M01Rik		5.59357	10.7607	3.28024	4.89164	0.586431	0.454584	0.957751	0.603946
Rarg		3.23343	6.25451	1.04222	4.97441	0.322327	0.795333	0.956426	0.479986
Zfp428		3.47609	6.63974	2.95284	3.727	0.84947	0.561317	0.955971	0.566544
Atp5g1		17.9456	34.5944	3.75393	25.5159	0.209184	0.737574	0.952901	0.376063
Haus5		5.84025	11.1186	1.85957	3.86873	0.318406	0.347951	0.948517	0.465971
Chmp6		11.9036	22.9337	2.72684	19.7397	0.229077	0.860729	0.946366	0.323544
Rps27		3.67519	7.0573	1.23172	5.64857	0.335145	0.800387	0.943073	0.604747
Snrpb2		13.4148	25.6008	2.45766	18.2206	0.183206	0.711719	0.940181	0.159607
Psmg2		20.269	38.4904	2.54648	23.0617	0.125634	0.599155	0.937951	0.309939
Rab9		12.0863	23.1372	3.37616	18.5524	0.279338	0.801841	0.937516	0.256837
Siva1		12.1927	23.0669	2.82976	11.9031	0.232085	0.516024	0.934619	0.555622
Lyrm1		2.68941	5.16233	1.13549	4.59912	0.422209	0.890901	0.934247	0.617669
Snrpc		17.308	32.7175	2.74422	18.6689	0.158552	0.570608	0.929933	0.244457
Gpr119		4.55343	8.63516	0.871339	7.74225	0.191359	0.896596	0.925352	0.208788
Npm3		9.10084	16.9674	1.18227	5.08049	0.129908	0.299426	0.921932	0.514957
Aph1a		3.85391	7.17183	1.048	3.59608	0.271931	0.501417	0.914309	0.481867
Ptpn12		5.07692	9.54708	1.45381	7.46434	0.286358	0.781846	0.913828	0.347806
Rbfa		15.1608	28.2765	4.06842	17.1775	0.268351	0.607483	0.912331	0.269951
Nmnat1		2.99537	5.63176	0.719003	4.94953	0.240038	0.87886	0.907792	0.612725
Rnaseh2b		5.66931	10.2533	2.37197	3.15656	0.418388	0.307857	0.905326	0.618389
Rpp14		6.0498	11.1887	0.937347	5.34022	0.154939	0.477286	0.905294	0.382231
Mcm6		6.27591	11.2643	2.26358	5.69414	0.360678	0.505504	0.901713	0.159336
2810004N23Rik		10.9442	20.2099	1.62478	11.3015	0.148461	0.559204	0.900126	0.475779
Otud7a		3.66173	6.76234	0.781488	3.7546	0.21342	0.555223	0.89948	0.498108
Rrm1		5.70892	10.3051	1.29994	1.90386	0.227704	0.184749	0.895942	0.143459
Nptx2		4.01265	7.33532	2.69622	3.65268	0.671932	0.497957	0.892449	0.418768
Senp1		3.74288	6.86162	0.359796	3.91768	0.0961283	0.570956	0.8883	0.091871
2810428I15Rik		34.0941	62.2336	14.2598	31.5776	0.418249	0.507404	0.880855	0.196024
Supt3		4.15973	7.65036	0.574516	5.94891	0.138114	0.777599	0.879998	0.428689
Asf1a		4.53416	8.232	1.19781	4.70775	0.264176	0.571884	0.878666	0.438087
Pop7		13.2289	23.7205	3.6812	4.80713	0.27827	0.202657	0.87853	0.422462
Thap3		10.4782	19.0472	2.25503	10.5523	0.215211	0.554008	0.877286	0.29158
Angptl6		6.62971	12.0132	1.20063	5.41534	0.181098	0.450783	0.874319	0.573877
Cep83os		3.59037	6.50851	0.388286	4.0491	0.108147	0.622123	0.868723	0.489584
Ubiad1		3.83276	6.96401	1.33442	5.24532	0.348161	0.753203	0.868197	0.50022
Pecr		17.5532	31.2152	1.49315	9.36363	0.0850643	0.29997	0.86807	0.376346
Rfc5		4.03859	7.22532	1.05849	1.91523	0.262095	0.265072	0.864107	0.552049
Topbp1		2.9777	5.22018	0.852078	1.82664	0.286153	0.349919	0.864105	0.260017
Erc2		3.72619	6.72192	0.277052	4.20232	0.0743526	0.625166	0.862265	0.347525
Nup37		3.76707	6.80919	1.02128	4.08084	0.271106	0.599314	0.861894	0.587782
Efr3b		2.93359	5.31764	0.427447	4.43795	0.145708	0.83457	0.860565	0.505211
2700062C07Rik		10.7334	19.2667	3.35387	10.2446	0.31247	0.531724	0.858505	0.428388
Plxna3		3.56594	6.40345	0.34564	3.90897	0.0969283	0.610448	0.856405	0.105768
Tmem184c		16.4418	29.2252	1.42479	8.47752	0.0866568	0.290076	0.855337	0.271812
Mcu		5.22829	9.4366	1.3093	7.7319	0.250427	0.819353	0.855161	0.444975
Mtfp1		3.78086	6.64475	1.31901	0.948086	0.348864	0.142682	0.854268	0.485383
Psmd9		7.79591	13.8762	2.53025	6.35313	0.324561	0.457843	0.853557	0.180942
1110001J03Rik		28.3209	51.1026	4.85431	43.8696	0.171404	0.858462	0.851018	0.507411
Arg1		2.86658	5.20914	1.04411	4.47622	0.364236	0.859301	0.849021	0.122964
Poll		6.15288	10.7297	2.65067	2.69662	0.430802	0.251324	0.84762	0.292032
Hn1		7.5314	13.365	1.44023	5.36985	0.191229	0.401785	0.847394	0.413385
Grhpr		13.8971	24.5274	1.58758	8.18656	0.114239	0.333772	0.84688	0.34438
Nqo1		3.23562	5.71309	1.73191	2.5994	0.535263	0.454989	0.845844	0.564253
Snrnp48		12.0927	21.6648	2.91815	16.9187	0.241315	0.78093	0.84259	0.205845
Exosc4		12.1396	21.4486	2.40034	9.68984	0.197729	0.451771	0.840057	0.481684
1110038B12Rik		14.0392	24.3343	4.19992	11.8241	0.299156	0.485902	0.839696	0.530527
Ccpg1os		11.8737	20.8504	1.04132	6.85874	0.0876999	0.32895	0.836377	0.596195
Gm7367		6.67528	11.7385	1.51818	4.42132	0.227433	0.37665	0.83608	0.594341
Ubald2		5.85551	10.297	1.33174	3.87835	0.227433	0.37665	0.83608	0.594348
Cited2		10.7078	18.6453	5.85666	8.40445	0.546955	0.450754	0.832349	0.268838
Rfesd		4.66576	8.11813	1.13409	2.31567	0.243067	0.285247	0.831104	0.448729
Mtcp1		4.40845	7.81756	0.641334	6.73484	0.145479	0.861502	0.829505	0.552469
Mcm7		4.51926	7.76475	1.64207	1.17477	0.36335	0.151295	0.82601	0.446083
Nup133		2.98149	5.25843	0.324773	4.14396	0.10893	0.788061	0.824784	0.414936
Fkbp11		79.9229	137.547	5.97638	7.60886	0.0747769	0.0553184	0.824166	0.107299
Tmem179		2.86596	5.04381	1.81096	3.13914	0.631886	0.622375	0.82199	0.585339
Rab22a		35.5822	62.5056	5.30701	42.9104	0.149148	0.686504	0.819508	0.0762594
Slc25a19		6.49257	11.3408	1.40393	6.14261	0.216237	0.541639	0.8185	0.418524
Mcm2		7.18295	12.3953	2.1442	1.91384	0.298513	0.154401	0.817118	0.358611
Pkmyt1		6.1772	10.473	2.14158	3.45052	0.346691	0.329467	0.816495	0.290969
Acy1		6.51883	11.3751	0.942197	7.81757	0.144535	0.68725	0.815203	0.554976
Rab31		3.7168	6.5073	0.81786	4.81402	0.220044	0.739788	0.81365	0.358031
Nmi		3.46841	5.77196	1.88601	5.12006	0.543767	0.887057	0.812431	0.589913
Tmem192		17.3793	30.3937	3.81286	21.2431	0.219391	0.698931	0.812272	0.252507
Hs6st3		3.81489	6.44173	1.59495	2.09745	0.418086	0.325604	0.812014	0.356246
Mir704		227.251	384.749	25.5129	153.046	0.112267	0.39778	0.811422	0.542801
Vps45		5.64636	9.81941	1.96467	6.39045	0.347953	0.650798	0.809549	0.275056
Lipa		4.10008	6.90101	0.392868	3.38255	0.0958196	0.490153	0.807471	0.589139
Lgals6		9.85818	17.1655	1.08614	14.148	0.110176	0.824206	0.806156	0.612689
Med31		18.2144	31.4572	2.89864	14.4301	0.159141	0.458721	0.805157	0.50564
Mfap1a		3.36013	5.80057	0.582776	3.18477	0.173439	0.549045	0.801943	0.592935
Narfl		9.41612	16.0655	2.4841	4.74557	0.263814	0.29539	0.79856	0.373812
Mettl23		6.26902	10.6982	1.7387	3.54618	0.277348	0.331473	0.796315	0.572366
Tbcel		4.27215	7.43475	0.487472	6.92029	0.114105	0.930804	0.795316	0.176505
Reep4		7.30034	12.4088	1.93674	3.36508	0.265295	0.271185	0.794571	0.593175
Tmem205		13.4311	23.0731	5.67146	11.6115	0.422265	0.503246	0.794397	0.427236
Klhl2		6.85664	11.7573	1.81337	6.06312	0.26447	0.51569	0.794255	0.267936
Lrrc14		8.83829	15.1046	3.14072	5.83403	0.355353	0.386241	0.794018	0.387204
Rab2b		6.52347	11.2852	3.47209	8.8436	0.532246	0.783643	0.793998	0.424206
Asnsd1		15.2946	26.2276	2.6542	15.493	0.173538	0.590711	0.791007	0.481192
Ppie		11.5327	19.8268	3.11093	13.7121	0.269749	0.691596	0.789411	0.310393
Fam188a		9.07506	15.3454	2.89776	4.07833	0.31931	0.265769	0.784867	0.401486
Mocs1		4.17369	7.13082	0.982907	4.18156	0.235501	0.586406	0.784398	0.484924
Nelfcd		12.2218	20.8298	2.06206	12.3524	0.16872	0.593013	0.783428	0.103815
Snrnp35		6.05997	10.2435	2.01987	3.1436	0.333314	0.306886	0.783181	0.51128
Pdlim3		7.00317	11.5132	0.978512	7.39448	0.139724	0.64226	0.779845	0.481207
Asb11		11.2157	18.9626	3.31634	8.7381	0.295687	0.460806	0.778505	0.639189
Sf3b5		28.631	48.192	1.88967	11.625	0.066001	0.241222	0.778366	0.141985
Fam107b		11.6495	19.559	2.60509	7.44549	0.223623	0.380668	0.777541	0.0389984
Dut		10.1541	17.0416	1.82444	3.81739	0.179675	0.224005	0.77651	0.197133
Enthd2		4.4512	7.48628	1.47299	2.46141	0.330919	0.328789	0.775905	0.470084
1700037H04Rik		6.05703	10.0657	1.0515	0.416847	0.1736	0.0414128	0.773196	0.558794
BC052040		4.3453	7.25556	2.15763	0.377001	0.496542	0.0519603	0.771278	0.550835
Rdh10		3.81443	6.41437	1.01679	3.82474	0.266563	0.596277	0.770568	0.56219
Ercc5		5.05916	8.52829	1.03826	4.98481	0.205224	0.584502	0.767876	0.157191
Map2k5		7.91509	13.2499	1.4751	4.63961	0.186365	0.350161	0.767873	0.209228
Dnajc30		18.4479	31.1656	3.85691	19.0162	0.20907	0.610167	0.767282	0.242595
Ostf1		9.0595	15.339	1.89959	10.9317	0.209679	0.712671	0.765726	0.498237
Bbip1		13.3909	22.4817	2.97018	11.6183	0.221805	0.516789	0.765624	0.169683
Arl6		15.5032	25.9818	2.85211	12.5133	0.18397	0.481617	0.765106	0.296506
Fbl		4.53467	7.61616	2.82491	3.96577	0.622958	0.520705	0.762727	0.563227
Spryd4		5.98906	10.0161	1.83123	5.07466	0.305763	0.506648	0.760367	0.63082
Lcorl		3.79425	6.31127	0.361894	2.10701	0.0953795	0.33385	0.759749	0.169807
Wbscr27		4.47993	7.58523	0.391348	7.17896	0.0873558	0.946439	0.758495	0.474197
Elmod3		5.67135	9.42039	1.36924	3.93201	0.241432	0.417394	0.758392	0.476838
1810008I18Rik		12.5003	20.9254	2.80012	13.1679	0.224004	0.629277	0.755701	0.641741
Nat14		8.3804	13.9716	1.22187	6.20037	0.145801	0.443784	0.755222	0.377598
Ptrh2		4.89852	8.11665	1.13298	2.40649	0.23129	0.296488	0.754831	0.551557
2610306M01Rik		7.72722	13.0752	2.2652	12.9515	0.293146	0.990537	0.753877	0.523642
Rnaseh2c		7.67247	12.4958	1.71163	2.97662	0.223088	0.238209	0.753725	0.534879
Adat3		3.68567	5.97628	0.296546	2.28979	0.080459	0.383147	0.752219	0.65634
Ift20		89.7588	147.992	15.4106	36.2284	0.171689	0.244799	0.7514	0.0440187
Ppp2r3c		6.61216	11.1085	0.747111	8.90141	0.112991	0.801312	0.749594	0.481658
Glb1		13.005	21.5661	3.71917	10.2737	0.28598	0.476379	0.748162	0.193106
Mvk		11.4671	19.1155	3.83161	12.915	0.33414	0.67563	0.745331	0.378177
Mrpl16		11.6945	19.127	1.1194	1.80904	0.0957207	0.0945805	0.744905	0.47294
Plcl2		9.00624	14.7718	1.31482	3.32526	0.14599	0.22511	0.744723	0.0908951
Ttyh1		6.08868	9.95481	2.20386	1.17529	0.36196	0.118062	0.743805	0.276331
Otub2		10.0759	16.6971	2.98298	9.31735	0.296052	0.558023	0.741149	0.264427
Grtp1		21.6759	35.5707	7.06646	10.7317	0.326005	0.3017	0.740057	0.240099
Sergef		4.77027	7.85672	1.61014	3.25938	0.337535	0.414853	0.740012	0.445911
Pdyn		58.6544	94.2322	13.8677	37.2824	0.236431	0.395644	0.739953	0.462272
Exoc1		8.27777	13.658	0.708322	7.99688	0.0855691	0.585509	0.738331	0.132815
Nucb2		138.764	225.729	22.449	28.397	0.161779	0.125801	0.738161	0.0285473
Uhmk1		11.1047	18.4583	1.50641	14.664	0.135654	0.794444	0.736449	0.441483
Josd2		17.9778	29.3949	2.24958	9.53745	0.125131	0.324459	0.7355	0.190511
St7		4.31438	7.11369	0.723202	4.36452	0.167626	0.613539	0.735073	0.63822
Dbt		3.55217	5.81347	0.823032	2.11609	0.231698	0.363998	0.732739	0.49895
Sae1		17.9751	29.1782	3.91678	5.22806	0.2179	0.179177	0.732466	0.370229
E2f6		9.77943	16.0658	1.36938	8.05454	0.140027	0.501348	0.732342	0.278601
Pih1d2		3.76323	6.18069	1.39813	3.88086	0.371525	0.627901	0.730284	0.63978
Aarsd1		25.7811	42.0626	4.05058	17.6345	0.157114	0.419244	0.730003	0.520952
Gm13826		3.66676	6.03717	1.62539	3.36398	0.443277	0.557212	0.72944	0.536208
Tubb5		32.231	51.3516	5.98846	17.3623	0.185798	0.338105	0.728327	0.0106502
Rpa2		5.88296	9.59172	2.46073	4.89559	0.418282	0.510397	0.727921	0.648537
Trmt11		5.15853	8.48037	2.86109	6.61972	0.554634	0.780594	0.727474	0.51889
C87436		3.92498	6.38999	0.999079	2.34391	0.254544	0.36681	0.726127	0.574197
Snhg6		14.8652	23.8317	5.31186	5.47857	0.357336	0.229885	0.724555	0.556376
Eefsec		6.15451	10.0047	1.28217	4.07743	0.20833	0.407554	0.722698	0.565963
Grhl1		3.58525	5.85586	1.78638	3.55626	0.49826	0.607299	0.721706	0.541878
H2-T9		15.9736	25.9046	2.20301	9.43405	0.137916	0.364185	0.720131	0.268173
Ffar1		28.806	46.7872	4.23069	27.5669	0.146868	0.589198	0.714735	0.566202
Zfp511		15.3308	24.7076	2.8325	8.81901	0.184759	0.356935	0.714388	0.319945
Pi4k2b		8.32159	13.4613	1.86731	7.22317	0.224393	0.536587	0.71384	0.429768
Rnf186		7.70674	12.3994	2.31906	3.95726	0.300913	0.319149	0.713381	0.639648
Foxa3		6.693	10.7653	1.17705	3.83415	0.175863	0.356157	0.712065	0.444411
Mpp1		3.20237	5.12835	0.809773	0.673	0.252867	0.131231	0.709314	0.602645
Lage3		19.8859	32.0941	5.89773	16.2261	0.296578	0.50558	0.708484	0.285292
Bcl9l		3.19532	5.12868	0.494412	1.88458	0.15473	0.367459	0.706325	0.463884
Trmt112		9.76466	15.5157	3.22365	1.71539	0.330135	0.110559	0.705878	0.603228
H2-T22		15.0479	24.1511	2.22315	8.79546	0.147739	0.364185	0.705157	0.279046
Esrra		6.28864	10.1616	1.91523	5.44667	0.304554	0.536004	0.705119	0.433199
1700019D03Rik		18.0467	28.946	10.7699	11.4176	0.596777	0.394444	0.704831	0.528349
Nufip1		3.95644	6.31162	1.20112	0.913166	0.303585	0.14468	0.704143	0.49276
Ano10		9.77341	15.7874	1.37028	8.84789	0.140205	0.560438	0.703955	0.238227
Lamtor2		54.7935	88.2898	11.4293	49.2356	0.208588	0.557659	0.703268	0.138053
Lgals4		6.82859	11.0626	0.792386	8.51026	0.116039	0.76928	0.70283	0.610804
Aifm2		5.58424	8.98688	0.800735	5.33798	0.143392	0.593974	0.702269	0.269123
Cmbl		17.3716	27.6158	1.24459	6.05846	0.0716454	0.219384	0.701844	0.476949
Casp9		3.47528	5.64428	1.12449	4.02216	0.323568	0.712609	0.701734	0.288081
Pramef8		5.10027	8.18679	1.37967	4.42862	0.270508	0.540947	0.701331	0.261257
Spata5		8.34785	13.5561	1.47021	11.1265	0.176119	0.820773	0.700986	0.460631
Ppil1		8.51804	13.3784	3.65633	3.99642	0.429245	0.298721	0.699961	0.442542
Ascc1		21.1771	33.8216	2.8374	11.0861	0.133984	0.327781	0.699796	0.378071
Igflr1		3.3724	5.26808	1.66114	2.82109	0.492568	0.535506	0.69897	0.642625
Bicd1		4.42205	7.08101	0.421118	3.12425	0.0952313	0.441215	0.697475	0.144124
Pola2		3.49203	5.53568	0.914363	1.08983	0.261843	0.196873	0.696288	0.58814
Mina		6.75975	10.687	1.56489	1.60748	0.231502	0.150415	0.696132	0.53588
Alg9		7.49661	11.9488	1.78344	4.54594	0.2379	0.380453	0.695509	0.436829
Tmem234		51.4113	82.2537	10.8938	41.4367	0.211895	0.503767	0.69509	0.129498
Cntn1		10.676	16.9504	0.870666	4.33258	0.0815538	0.255603	0.694774	0.17229
2210018M11Rik		5.38742	8.59993	1.03085	3.70478	0.191344	0.430792	0.694051	0.44458
Pmp22		8.16359	13.0998	2.69766	7.9181	0.330451	0.604443	0.693403	0.600054
2010107G23Rik		8.19104	13.2056	1.20345	10.0003	0.146923	0.757272	0.692346	0.652764
Rpl15		11.757	18.7304	0.784512	8.03149	0.0667269	0.428794	0.691256	0.254785
Fut8		5.40815	8.66449	1.02789	5.60836	0.190063	0.647281	0.690647	0.570927
Rpl12		9.83191	15.5564	3.28774	4.57272	0.334395	0.293945	0.688171	0.631559
Mettl5		7.03574	11.0708	1.0948	0.897967	0.155606	0.0811112	0.687578	0.633267
Aida		15.7214	24.8709	3.63045	7.78763	0.230924	0.313122	0.685773	0.400646
St3gal6		3.47658	5.52547	0.698583	2.81795	0.20094	0.509992	0.685228	0.31786
B9d1		23.3805	36.932	4.20503	11.3677	0.179852	0.307799	0.685198	0.312083
Galnt12		9.28401	14.865	1.434	10.3694	0.154459	0.697572	0.68502	0.482695
Rrp9		9.75084	15.323	1.67208	2.39269	0.17148	0.15615	0.684072	0.647782
Htatip2		7.249	11.292	1.58461	2.40749	0.218597	0.213204	0.683141	0.660915
Fars2		11.2498	17.761	1.8189	6.57462	0.161682	0.370172	0.681882	0.314211
Pagr1a		12.0106	19.0473	3.645	8.72293	0.303482	0.457962	0.680252	0.304991
Polr3k		16.7422	26.2367	2.1659	5.68132	0.129368	0.216541	0.679414	0.104905
Tcf24		7.85726	12.3402	1.77813	3.06303	0.226304	0.248216	0.678296	0.467158
Pfdn1		31.0582	48.2796	7.98245	6.77591	0.257016	0.140347	0.675896	0.411841
Ddb2		4.84991	7.74008	1.25423	6.87944	0.258609	0.888807	0.675025	0.635681
Tmem208		42.731	67.5082	6.59972	36.939	0.154448	0.547179	0.673639	0.148429
Lyrm4		7.04924	10.9362	1.47397	0.263442	0.209096	0.0240891	0.673568	0.546339
Ugt2b34		25.6849	40.2095	2.7049	13.8654	0.105311	0.34483	0.672987	0.0122125
Hrsp12		8.9749	14.0576	2.12184	4.50284	0.236419	0.320314	0.672065	0.538178
Mrpl42		41.5953	65.2865	3.68059	31.2257	0.0884858	0.478287	0.669366	0.275141
BC024978		4.20101	6.52573	1.56392	1.45398	0.372272	0.222807	0.667515	0.550747
Mzt1		16.1406	25.0815	1.37218	7.23121	0.0850146	0.288308	0.667001	0.210459
Tmem9		20.5255	32.0003	2.84781	10.5391	0.138745	0.329343	0.664796	0.193113
Msh6		3.90084	6.1028	0.699424	2.59304	0.179301	0.424894	0.663402	0.342389
Tppp		4.67735	7.32976	1.04846	3.72818	0.224157	0.508636	0.6626	0.504254
Otoa		3.62681	5.64342	0.951661	2.19094	0.262396	0.38823	0.661953	0.658625
Papd4		7.44906	11.5815	2.383	4.31339	0.319905	0.372438	0.661639	0.420969
Ranbp6		4.58189	7.10798	0.712799	2.14634	0.155569	0.301961	0.661183	0.2844
Tmem19		8.21268	12.7255	1.9349	2.87324	0.235599	0.225787	0.660506	0.578504
Hist1h1e		4.25288	6.64971	2.73745	3.18602	0.643671	0.479122	0.659721	0.725776
Med30		15.0227	23.7865	10.5266	21.9826	0.70071	0.924162	0.659471	0.596082
Psma5		20.4145	31.529	3.7514	10.9316	0.183762	0.346716	0.654888	0.326407
BC003965		3.7617	5.75424	0.542073	2.31337	0.144103	0.402029	0.6541	0.53777
Mrpl37		18.38	28.5206	3.63158	11.3038	0.197583	0.396337	0.653795	0.479816
Emc3		23.7204	36.8703	1.73485	18.359	0.0731372	0.497936	0.65355	0.428841
4933411K20Rik		3.86518	6.00038	0.709154	2.75007	0.183473	0.458315	0.653467	0.603205
Jmjd7		5.02612	7.71673	3.68402	1.93027	0.732974	0.250141	0.653176	0.623866
Snx11		7.77238	11.9203	2.85626	2.23839	0.367488	0.187779	0.652391	0.600762
Ccnc		5.94851	9.25678	2.91498	4.47688	0.490035	0.483633	0.652106	0.249699
Ap3s1		9.88976	15.2384	2.40755	4.97559	0.243438	0.326516	0.651419	0.665034
Secisbp2		10.4514	16.3011	2.07983	11.4637	0.199	0.703247	0.649746	0.191756
Tat		17.8947	27.517	3.47835	7.08333	0.194379	0.257416	0.649326	0.19501
Nubpl		5.62791	8.71661	2.19931	4.8491	0.390787	0.556306	0.648821	0.712084
Arl10		7.82887	12.0621	2.07267	4.09664	0.264747	0.339629	0.64825	0.649256
Cox6a2		148.47	228.742	44.149	62.4678	0.29736	0.273092	0.64783	0.140436
Pigv		9.12963	14.1508	2.0761	8.15448	0.227402	0.576256	0.645489	0.480249
Terf1		5.5372	8.34625	1.43845	3.44604	0.259779	0.412885	0.644841	0.557718
Alg11		5.6705	8.69752	0.816623	2.02595	0.144013	0.232934	0.64436	0.456156
Kl		5.4554	8.40783	0.651908	3.78107	0.119498	0.449709	0.643403	0.231862
Thnsl2		3.95839	6.05208	1.68768	1.53523	0.426356	0.25367	0.643325	0.564555
Hist3h2ba		9.74515	15.2137	3.16253	14.0244	0.324523	0.921829	0.639141	0.415079
Tmem120a		7.98148	12.2947	3.84802	8.31732	0.482119	0.676496	0.638725	0.525507
Mrpl13		28.2265	43.5846	8.86867	24.3781	0.314197	0.559329	0.637158	0.287303
Prdx3		27.4923	42.1771	6.2797	19.6964	0.228417	0.466992	0.63644	0.469405
Ddo		7.13329	10.8946	1.84882	4.01316	0.259182	0.368362	0.635351	0.653147
Thap1		4.11805	6.32094	1.02194	3.90757	0.248162	0.618195	0.634984	0.647371
Fam3c		7.07506	10.811	1.65428	3.03379	0.233818	0.28062	0.634817	0.254356
Tmem238		11.3567	17.477	1.30864	10.1849	0.115231	0.582759	0.633822	0.544898
Fktn		5.54938	8.52702	1.67857	4.3866	0.30248	0.514435	0.633673	0.547642
Slc35a5		4.97346	7.63288	1.43654	3.93942	0.28884	0.516113	0.633235	0.349242
Ing3		5.46591	8.39314	1.31477	5.37435	0.24054	0.640327	0.632815	0.518261
Syf2		50.0831	77.1534	15.6989	49.6981	0.313457	0.644147	0.632167	0.442493
Rcn1		4.61308	6.92366	1.75941	0.819249	0.381396	0.118326	0.630653	0.190274
Tor4a		5.78687	8.89961	4.51219	5.77854	0.779728	0.649302	0.630095	0.568577
Gtpbp8		5.84379	8.86013	2.55436	0.973302	0.437107	0.109852	0.630084	0.592925
Pias3		11.2514	17.0605	1.31977	4.68785	0.117298	0.274778	0.629586	0.174155
Msrb1		11.8704	18.1241	1.43445	9.17747	0.120843	0.50637	0.628587	0.507155
Nsmce2		5.4568	8.44179	1.98885	8.40777	0.364472	0.995971	0.626686	0.563009
Gm15706		32.3071	49.531	2.78704	32.5833	0.0862672	0.657837	0.626253	0.314557
Ppapdc3		6.34326	9.73353	3.89005	7.27169	0.613257	0.747077	0.625674	0.691033
A130010J15Rik		3.75928	5.66101	0.812801	0.603485	0.216212	0.106604	0.625162	0.551873
Dhodh		6.10882	9.31294	0.9388	4.73574	0.153679	0.508512	0.623338	0.680601
Pgk1		6.69014	10.1554	1.51036	4.72748	0.22576	0.465515	0.620811	0.642571
Dhrs7		42.3874	64.1612	6.04058	22.7521	0.142509	0.354608	0.620779	0.120044
Pigc		4.15815	6.28951	0.485853	2.42945	0.116844	0.38627	0.617956	0.632822
Magi1		3.30635	5.0446	0.729328	3.34423	0.220584	0.662933	0.616689	0.341967
Lhfpl5		5.82407	8.69767	1.70888	3.19792	0.293416	0.367675	0.616142	0.704305
Tmub1		13.9125	21.0455	1.61111	9.82006	0.115803	0.466611	0.615953	0.530737
Prpsap2		9.26283	13.9797	2.72436	4.88818	0.294117	0.349662	0.615048	0.564709
Ssr4		429.985	642.119	62.9923	73.0192	0.146499	0.113716	0.614786	0.0181827
Vkorc1		91.8412	139.361	17.163	77.8457	0.186877	0.558592	0.614754	0.0868619
Polr2f		45.6375	68.4801	14.997	14.9864	0.328612	0.218843	0.613812	0.212681
Zfp688		9.64502	14.65	1.74264	9.1894	0.180678	0.627264	0.612844	0.590399
Dis3l		6.66766	9.98077	2.45057	1.75491	0.36753	0.175829	0.611139	0.500653
Fam104a		12.8131	19.0199	2.17647	1.05178	0.169862	0.0552986	0.609989	0.203067
Wwox		5.32074	8.03905	1.657	4.22861	0.311423	0.526009	0.609965	0.645684
Sav1		11.5026	17.4384	1.25056	11.6108	0.108719	0.665818	0.609227	0.237714
4933439C10Rik		5.62676	8.53322	1.6472	5.81608	0.292744	0.681581	0.608993	0.585306
Txnl4b		3.58518	5.38958	1.8051	2.58205	0.503491	0.479082	0.607946	0.699511
B3galnt2		5.21568	7.79216	1.41385	2.02187	0.271077	0.259474	0.607165	0.455465
Atp2b4		7.53408	11.2446	2.09362	2.60592	0.277887	0.231749	0.606319	0.0816939
Bcs1l		6.39678	9.38774	1.65797	3.19	0.259188	0.339805	0.606291	0.565298
Atxn7l2		4.61582	7.04794	1.32846	6.30675	0.287807	0.894836	0.605587	0.472162
Fen1		7.2602	10.6339	2.96285	4.35504	0.408096	0.409543	0.604198	0.556302
Cox17		142.359	213.161	17.2668	89.0596	0.121291	0.417804	0.603593	0.11296
Tbc1d17		20.0979	30.3259	2.85737	19.3254	0.142172	0.637258	0.602909	0.204929
Map2k4		9.84218	14.7521	0.654145	7.17109	0.0664635	0.486108	0.601344	0.167467
Tpd52l1		6.91738	10.2525	2.11289	2.91216	0.305446	0.284043	0.599029	0.621796
Coasy		19.874	29.5416	2.6627	9.02007	0.133979	0.305335	0.598505	0.48489
Gng10		12.7952	19.0393	1.13665	6.2952	0.0888342	0.330643	0.598204	0.568432
Gbe1		7.18408	10.7225	1.21666	5.70866	0.169356	0.532399	0.596496	0.42861
Exo5		5.05342	7.66467	2.42327	7.443	0.47953	0.971079	0.596411	0.614067
Tango2		5.63631	8.31202	2.83529	1.98814	0.50304	0.239189	0.595115	0.6731
Hint3		25.8335	37.967	3.91226	1.88495	0.151441	0.049647	0.594818	0.561425
Asl		16.0502	24.1536	1.82104	19.2154	0.113459	0.795548	0.594759	0.326046
Gnptab		5.76523	8.65171	2.45873	5.92336	0.426476	0.684646	0.594046	0.377536
Wdr74		18.7164	27.447	2.73859	5.11472	0.14632	0.186349	0.592982	0.295914
Limk1		4.29998	6.37442	1.3081	2.67105	0.304211	0.419027	0.592161	0.609822
Tmem120b		6.83471	10.1651	2.80463	4.96595	0.41035	0.488529	0.590107	0.661236
Zfp410		9.03496	13.3872	1.4613	5.94753	0.161739	0.444269	0.58743	0.169836
Ipo13		9.27477	13.8403	0.909772	9.25144	0.098091	0.668442	0.586782	0.240228
D10Wsu102e		8.10934	12.0961	2.68501	8.281	0.331101	0.684601	0.585388	0.322919
Ttf1		7.37294	10.9692	1.10592	6.7452	0.149997	0.614923	0.584884	0.350058
Dcaf5		8.89323	13.1458	1.33818	6.25579	0.150471	0.475878	0.580378	0.17688
H2afx		14.7265	21.5319	3.08763	4.39159	0.209664	0.203958	0.578293	0.37773
Paip2b		44.7129	65.0518	2.90014	8.40769	0.0648614	0.129246	0.577714	0.0476547
Dpagt1		29.3665	43.0314	7.31497	12.2889	0.249092	0.28558	0.577653	0.210621
Pacrg		10.3813	15.3855	4.71418	11.7	0.454101	0.760459	0.576964	0.583846
Usb1		9.46882	13.947	1.53537	6.47637	0.16215	0.464355	0.57563	0.556034
Derl3		61.8628	88.3083	13.0938	38.4082	0.211659	0.434933	0.574234	0.551584
Fem1c		5.86856	8.67828	0.833533	5.6772	0.142034	0.654185	0.573954	0.420576
Arid3b		5.33662	7.8545	0.90708	4.00344	0.169973	0.509701	0.573203	0.62908
Crcp		22.7961	33.3293	4.633	12.9104	0.203236	0.38736	0.573163	0.296322
Zfp629		3.64371	5.35062	0.81005	2.41052	0.222314	0.450512	0.572883	0.631488
2210013O21Rik		30.3107	44.5729	3.76582	23.0359	0.12424	0.516814	0.572688	0.26199
Med21		19.8704	29.5552	3.067	25.4457	0.154351	0.860956	0.572646	0.708499
Ndufc1		65.3585	94.6257	15.5441	16.1205	0.237829	0.170361	0.571529	0.624214
Cdk18		6.80491	9.95515	1.42699	3.20381	0.2097	0.321824	0.571102	0.696393
Csgalnact2		5.49554	8.06857	0.749111	4.40433	0.136312	0.545863	0.56951	0.548289
Pycrl		18.8821	27.476	5.74923	8.65576	0.30448	0.31503	0.56945	0.530634
Tiprl		11.1704	16.361	1.97961	8.21037	0.177219	0.501827	0.569285	0.498611
Vcp		47.3941	69.2644	3.97791	28.6814	0.0839326	0.414086	0.568314	0.0158025
Ndufa9		30.3682	44.166	5.58854	11.8785	0.184026	0.268952	0.567469	0.497921
Mtif3		3.44837	5.00211	0.906126	0.759294	0.262769	0.151795	0.567344	0.570541
Dio1		64.3651	93.19	3.90329	20.9522	0.0606429	0.224833	0.566592	0.548939
Tmed6		7.07263	10.416	2.31386	6.53875	0.327157	0.627758	0.566505	0.360888
Gm20604		11.7734	17.3606	1.46457	12.4648	0.124397	0.717995	0.566175	0.518872
Rnf32		4.83668	6.98594	1.96461	1.36029	0.40619	0.194719	0.565239	0.46627
Igfals		18.5655	26.744	2.26099	4.89788	0.121785	0.183139	0.564813	0.590628
Dnajc11		12.3775	17.9724	2.26995	5.14835	0.183394	0.286459	0.56464	0.232427
Noxo1		6.09121	9.01825	5.53741	8.09822	0.909082	0.897981	0.564254	0.679833
Mogs		42.0087	60.6598	4.70979	8.75305	0.112115	0.144297	0.563461	0.020976
Il18		3.76321	5.50993	1.8418	3.31513	0.489422	0.601666	0.563446	0.731129
Tex2		9.75372	14.1462	1.90954	5.08758	0.195776	0.359643	0.563249	0.24085
Prep		9.55293	13.966	1.12922	7.5719	0.118207	0.542167	0.562734	0.387845
Zfp322a		4.45917	6.44516	0.556053	1.51155	0.124699	0.234525	0.56092	0.545643
Psmb9		7.46036	10.7291	1.02556	3.65916	0.137468	0.34105	0.560425	0.695914
Pno1		19.5797	28.1067	3.75229	1.02466	0.191642	0.036456	0.560216	0.508942
Prickle1		7.36893	10.8414	3.14356	8.51837	0.426597	0.785725	0.560168	0.413517
Ext2		18.0238	26.311	3.8574	13.8114	0.214017	0.524929	0.560013	0.16707
Fggy		5.85494	8.5899	0.732468	6.0126	0.125103	0.699961	0.559593	0.450888
Rassf8		9.38598	13.4989	4.72503	0.137975	0.503413	0.0102212	0.558968	0.665538
Cpt1a		10.4625	14.9434	2.64528	1.91106	0.252835	0.127886	0.558218	0.226157
Edem2		81.6666	117.704	4.03587	26.0995	0.0494188	0.221738	0.558021	0.164279
Rpap3		5.9642	8.67021	1.61825	3.60312	0.271328	0.415575	0.557917	0.550402
Gtf2e2		14.9272	21.4603	3.02438	2.42794	0.202609	0.113137	0.557681	0.345056
Lrrc40		9.27791	13.4291	1.13421	5.21364	0.122249	0.388234	0.556616	0.635069
Crls1		15.0083	21.5865	2.74969	4.35079	0.183212	0.201551	0.555898	0.638459
Dhrs13		3.90372	5.67406	1.34604	3.12514	0.34481	0.550777	0.555517	0.701878
Pxmp4		4.22933	6.11757	0.861566	2.51433	0.203712	0.411002	0.554903	0.703182
Wibg		7.11031	10.1631	1.71813	2.0798	0.241639	0.204642	0.554561	0.630872
Dus1l		17.6618	25.476	2.55083	7.94624	0.144426	0.311911	0.554357	0.527065
Parn		22.4827	32.5389	2.88836	12.7142	0.12847	0.390738	0.55398	0.153571
Acad8		5.43887	7.77019	0.826167	0.431929	0.1519	0.055588	0.553147	0.662822
Cxxc4		6.15779	8.85706	1.70574	1.96012	0.277006	0.221306	0.55064	0.280293
Hsd17b4		10.9939	15.7954	1.7821	4.55487	0.162099	0.288367	0.549008	0.538834
Cdkal1		4.27118	6.11898	1.70231	0.900578	0.398557	0.147178	0.548614	0.688309
Mrpl46		17.3671	24.6872	8.13526	7.77125	0.468428	0.314789	0.546421	0.593773
Mtdh		22.7032	32.5953	2.69398	11.3756	0.118661	0.348996	0.545438	0.2163
Ubr3		22.2654	31.9825	0.896693	12.7259	0.0402729	0.3979	0.544915	0.0219019
Smu1		21.6319	31.2083	3.28875	16.2869	0.152033	0.521877	0.544272	0.479896
Acyp1		16.7372	24.3136	1.11957	17.9548	0.0668909	0.738465	0.544256	0.685543
Dmap1		10.2299	14.8792	1.65937	11.2658	0.162209	0.75715	0.544149	0.505677
Uqcr11		130.888	185.78	7.65142	24.642	0.0584576	0.13264	0.543525	0.0621594
Spin1		6.41388	9.30746	1.62625	6.47565	0.253551	0.695748	0.543468	0.434195
Coil		7.48938	10.7917	2.80982	6.61338	0.375174	0.612823	0.542776	0.469656
Etfb		62.6048	89.626	3.48237	28.4203	0.0556246	0.317099	0.54242	0.165454
Hapln4		44.4988	63.374	4.61484	10.1798	0.103707	0.16063	0.542144	0.551819
Psmc5		72.4047	102.581	10.2997	6.26846	0.142252	0.0611075	0.541406	0.0432524
Sys1		48.0678	68.934	6.59053	29.8909	0.137109	0.433616	0.541339	0.197076
Gucy2c		5.7707	8.08503	1.56649	2.78698	0.271455	0.344708	0.540139	0.687464
Rps26		151.018	215.498	29.698	67.6706	0.196652	0.31402	0.540042	0.0915722
Nlk		10.0106	14.348	2.02878	5.66184	0.202663	0.394609	0.539926	0.238611
Acap3		6.73275	9.5616	2.71017	2.0203	0.402535	0.211293	0.538115	0.247972
Mphosph10		10.2519	14.6148	1.74503	3.58324	0.170216	0.245179	0.538059	0.575774
Fhdc1		11.693	16.668	2.83879	4.46786	0.242777	0.26805	0.538012	0.632316
Hpgds		4.08546	5.7946	0.699187	1.79342	0.171141	0.309499	0.537529	0.69764
Dnajc9		17.2677	24.5771	2.58354	6.2852	0.149617	0.255734	0.536258	0.402358
Vmac		33.0396	46.9899	1.60973	13.0919	0.0487212	0.278611	0.535981	0.361279
Kdelc1		3.65294	5.207	0.80765	1.69917	0.221096	0.326324	0.535679	0.700062
Slx4		4.39554	6.32473	0.939714	4.17679	0.213788	0.66039	0.535158	0.37091
Uqcrq		220.985	312.547	39.7365	51.5327	0.179815	0.16488	0.535086	0.0881375
Ppib		136.219	193.552	7.10163	48.8854	0.0521341	0.25257	0.53475	0.169577
Ccdc167		7.89085	11.2963	2.45837	6.03428	0.311546	0.53418	0.534714	0.527109
Fkbp2		177.183	249.177	16.4961	21.829	0.0931019	0.0876046	0.534571	0.200047
Acadvl		34.2641	48.7147	4.99907	12.9723	0.145898	0.266291	0.533876	0.10989
Tarsl2		9.96308	14.2608	3.15089	8.1609	0.316256	0.572263	0.533794	0.580141
Hs2st1		6.73151	9.54359	0.912331	2.39819	0.135531	0.251288	0.533271	0.228552
Auh		45.3877	64.4131	3.10485	20.8989	0.0684073	0.324452	0.532343	0.150917
Toe1		12.0419	17.1301	2.58803	6.30955	0.214919	0.368331	0.532218	0.573125
2700060E02Rik		29.4912	41.4289	7.95571	8.64335	0.269765	0.208631	0.531568	0.259429
Myef2		11.511	16.2437	2.86715	3.37341	0.249079	0.207675	0.530189	0.0804991
Ccdc53		20.3669	28.6172	1.99829	1.53661	0.0981146	0.0536955	0.52939	0.552043
Lsm2		9.1069	12.7163	2.93737	2.61901	0.322544	0.205957	0.528763	0.544576
Dhrs1		15.9712	22.6653	3.90961	10.0096	0.244791	0.441627	0.528287	0.551913
Mpg		6.62936	9.41307	1.63561	3.51086	0.246722	0.372977	0.52798	0.632391
Etfa		34.1012	48.2695	2.39263	16.5772	0.0701626	0.343431	0.527915	0.295606
Gpr108		43.8277	61.8165	6.37473	15.2202	0.14545	0.246216	0.525615	0.137737
Zdhhc16		9.1448	12.9767	2.25246	5.15062	0.246311	0.396912	0.525042	0.726252
Pex3		17.0493	24.1358	2.12148	9.26688	0.124433	0.383947	0.52472	0.267247
Mecr		8.71588	12.0962	2.90384	3.90543	0.333167	0.322863	0.523891	0.456789
Eif3k		73.013	103.45	8.56254	42.1166	0.117274	0.407122	0.522757	0.087434
Best3		6.26991	8.84437	2.55915	2.3936	0.408163	0.270635	0.522046	0.505555
Ankmy2		12.1781	17.2276	0.606042	6.50652	0.0497648	0.37768	0.521866	0.354164
Ilvbl		7.03	9.95597	1.26619	4.47812	0.180113	0.449792	0.521513	0.611533
Paqr3		5.39879	7.72911	2.46352	5.56089	0.45631	0.719474	0.520404	0.708265
Zc3h10		18.2347	25.5271	4.19145	3.03596	0.229861	0.118931	0.519535	0.297171
Elmo1		4.38963	6.28131	1.22418	5.02482	0.27888	0.799963	0.519339	0.654896
Saysd1		5.98663	8.58579	1.11568	7.55584	0.186362	0.880041	0.519123	0.72738
Tsg101		26.3313	37.3795	6.38026	20.1719	0.242307	0.539652	0.519028	0.201162
Daglb		3.91419	5.50843	1.38209	1.76632	0.353097	0.320659	0.51857	0.701242
Fert2		6.08916	8.54586	0.694012	2.35579	0.113975	0.275664	0.518084	0.657981
Eif2ak2		4.01289	5.62014	1.91076	0.933295	0.476156	0.166063	0.518003	0.454422
Sigirr		8.1878	11.6322	3.53601	9.03759	0.431864	0.776947	0.517933	0.69089
Mrps35		12.8151	17.938	3.49071	4.0329	0.272391	0.224824	0.517367	0.69297
2810008D09Rik		21.0802	29.806	7.68786	14.9625	0.364696	0.501995	0.517165	0.466057
Ttc9c		6.51206	9.15739	1.21352	3.30019	0.186349	0.360385	0.516977	0.408903
Thoc7		23.8817	33.2816	3.26616	3.75788	0.136764	0.112912	0.51606	0.328278
Lrpprc		18.6145	26.1811	2.38737	9.38326	0.128253	0.358398	0.515814	0.102416
Abhd6		10.0514	14.1247	2.47268	4.83509	0.246004	0.342315	0.5156	0.671709
AI987944		4.24296	5.96872	0.862241	3.44904	0.203217	0.577852	0.515111	0.740736
Tmem258		175.385	244.841	19.9976	31.433	0.114021	0.128381	0.514839	0.0403285
Rnft2		4.74698	6.71511	1.0387	3.77799	0.218813	0.56261	0.514601	0.638407
Esf1		3.66324	5.00065	1.58029	2.26501	0.43139	0.452942	0.513407	0.639367
Rel		9.45919	13.4335	4.09917	10.5187	0.433353	0.783025	0.513326	0.62918
1810011O10Rik		6.50944	9.08963	3.49741	2.9565	0.537284	0.325261	0.513143	0.701165
Pus3		8.5664	12.0112	2.77618	5.4765	0.324078	0.455948	0.512642	0.628889
Nde1		3.88493	5.37187	0.776722	0.851279	0.199932	0.15847	0.511084	0.607199
Mrpl14		20.4345	28.0099	8.15248	8.92621	0.398955	0.318681	0.510397	0.486829
Mthfs		6.78762	9.64733	2.94259	7.9852	0.433523	0.827711	0.510215	0.730292
Yeats4		23.7332	33.1049	1.78188	6.05184	0.0750796	0.182808	0.510116	0.289969
Nmnat3		5.53272	7.65712	2.03431	0.593058	0.367688	0.0774518	0.510031	0.596563
Nme1		98.6815	136.427	13.7216	7.90078	0.139049	0.0579123	0.509356	0.100557
Ccdc66		8.36664	11.7673	2.48352	6.07361	0.296836	0.516145	0.508476	0.434882
Cc2d1a		10.8714	15.2878	3.07982	7.55256	0.283296	0.494026	0.507964	0.314386
Mettl14		4.61811	6.45356	1.5876	1.59385	0.343776	0.246972	0.50757	0.644017
Tex30		10.8241	14.8655	3.34022	3.20753	0.308591	0.215771	0.50735	0.686566
H2afj		18.182	25.3272	5.54767	7.76323	0.305118	0.306518	0.505813	0.551311
B4galt7		8.63178	11.8917	3.33396	2.74452	0.386242	0.230793	0.505769	0.698409
Pacs1		13.6212	18.9157	1.41824	5.35287	0.104121	0.282986	0.505072	0.170354
Slmo2		27.6944	38.6104	0.52688	15.3256	0.0190248	0.39693	0.504804	0.284043
Mapkap1		6.36846	8.82922	0.815633	1.10742	0.128074	0.125426	0.504567	0.429489
Syt5		55.5421	77.0703	4.60216	15.2655	0.0828589	0.198072	0.504457	0.0894435
Plod3		13.3248	18.3946	1.41392	0.262682	0.106112	0.0142804	0.504231	0.154636
Gm166		4.11114	5.76379	1.41352	2.62195	0.343827	0.454901	0.504184	0.660653
Ctps		7.64109	10.5751	2.2921	0.796453	0.299971	0.0753142	0.503853	0.479905
Arglu1		37.2513	51.7225	4.95001	15.3362	0.132881	0.29651	0.50216	0.095255
Cep89		10.7964	14.8815	2.54165	1.14168	0.235417	0.076718	0.501872	0.58272
Rprd1a		4.69845	6.55397	1.40518	2.24517	0.299074	0.342567	0.501515	0.629898
Rars2		16.2721	22.7	4.46377	9.28122	0.27432	0.408864	0.500435	0.5257
Nudt3		28.822	40.0921	3.98276	14.1823	0.138185	0.353743	0.500397	0.112096
Rps16		30.0843	41.8661	8.67262	15.8361	0.288277	0.378255	0.500202	0.429161
Zfp90		4.59382	6.44728	1.4805	3.74548	0.322281	0.58094	0.499931	0.709403
Sdf2l1		301.67	414.059	37.4607	54.9191	0.124178	0.132636	0.4999	0.0650439
Alkbh7		11.5321	16.2888	7.28619	13.4875	0.631816	0.828023	0.499653	0.620287
Aasdh		5.64061	7.96072	1.30842	7.05788	0.231965	0.886589	0.498879	0.685257
Arhgef19		4.28312	5.88254	1.19485	0.475177	0.278968	0.0807775	0.49762	0.702561
Taco1		6.23625	8.6681	1.32175	3.50014	0.211946	0.403796	0.497009	0.756918
Sytl1		19.2181	26.5113	4.02741	3.79081	0.209563	0.142989	0.496799	0.561535
Sdhaf2		9.77159	13.4493	2.31284	1.04268	0.236691	0.0775267	0.496324	0.368599
Zranb1		29.5233	41.0313	2.94963	17.2869	0.0999087	0.421311	0.49613	0.142566
Igfbp7		84.1924	117.097	12.3359	53.8998	0.14652	0.460301	0.495526	0.0664776
Extl2		10.3622	14.3582	1.58535	4.6719	0.152994	0.325383	0.494922	0.657761
Sars2		8.00134	11.0432	1.26016	4.15366	0.157494	0.376127	0.494697	0.531825
Rnf5		45.2935	62.2513	3.42391	8.56538	0.075594	0.137593	0.494209	0.190852
Sirt3		13.2564	18.5823	2.2798	13.3618	0.171978	0.719062	0.494081	0.468197
Cpox		11.9377	16.389	2.17719	1.58658	0.18238	0.0968079	0.493854	0.356469
Prom1		24.6793	33.6446	2.96352	6.05265	0.120081	0.1799	0.493595	0.0871272
Zfp386		7.5484	10.4115	1.66865	2.46904	0.221061	0.237146	0.492783	0.361795
3110043O21Rik		8.11723	11.2437	1.61362	4.35829	0.198789	0.387622	0.491678	0.680357
Rab3ip		13.8896	19.0341	4.34257	3.08276	0.31265	0.16196	0.49147	0.288189
Las1l		20.2693	27.8765	1.61274	4.69475	0.0795659	0.168413	0.491291	0.194608
2810013P06Rik		15.5633	21.7551	6.5027	15.4547	0.417823	0.710396	0.491126	0.674251
Fpgs		15.7628	21.3822	2.60503	5.30125	0.165265	0.247928	0.490757	0.321091
2610002J02Rik		13.9317	19.2141	2.60405	5.85049	0.186915	0.304489	0.490292	0.577765
Adprh		33.1567	45.6408	6.68478	9.59564	0.201612	0.210243	0.49002	0.197507
Ndufb2		103.469	141.939	26.8808	40.1483	0.259794	0.282855	0.489888	0.23001
Amdhd2		10.1964	14.2121	3.14453	9.66653	0.308396	0.68016	0.489315	0.527764
Tank		8.36907	11.4755	1.66806	0.987688	0.199313	0.0860696	0.489192	0.591404
Sec11c		188.48	257.778	32.0482	16.2909	0.170035	0.0631974	0.489148	0.137855
Khdrbs1		13.7627	18.9974	1.7298	6.49963	0.125688	0.342134	0.488944	0.156401
Clptm1l		118.136	161.75	6.48568	15.7961	0.0549001	0.0976576	0.488792	0.0266897
Dym		13.836	18.8827	1.38133	1.58509	0.0998356	0.083944	0.488664	0.526266
Lrrc61		7.73232	10.746	2.16232	6.87113	0.279647	0.639413	0.488108	0.518747
Bet1		44.2406	60.7449	4.79379	13.1117	0.108357	0.215849	0.488053	0.219776
2310033P09Rik		11.3775	15.6766	4.40928	5.60348	0.387543	0.357442	0.488037	0.447618
2410004B18Rik		14.0073	19.1132	2.49826	5.66556	0.178354	0.296422	0.487403	0.533931
Mir686		126.51	172.004	32.232	12.7808	0.254779	0.074305	0.487196	0.708269
Slc10a7		7.08898	9.82066	2.3475	4.87718	0.331147	0.496625	0.487118	0.610965
Zfp358		15.6675	21.7201	3.43914	11.9005	0.219508	0.547902	0.486668	0.397103
Ptprm		8.3661	11.6334	3.06107	7.39437	0.36589	0.635615	0.486597	0.696114
Dcun1d2		9.0509	12.5524	0.85075	6.73078	0.0939963	0.536214	0.486254	0.42299
Yif1b		39.1161	53.2844	5.32602	2.55417	0.136159	0.0479347	0.485703	0.548609
Dennd2d		12.1062	16.7001	0.786273	7.21316	0.0649478	0.431924	0.48513	0.264108
Xk		6.34522	8.81978	0.281562	5.65993	0.0443739	0.641731	0.485065	0.584536
Atg2a		7.41771	10.3049	0.949791	6.42135	0.128044	0.623133	0.484825	0.378992
Pak3		10.6287	14.521	1.99102	2.69153	0.187325	0.185354	0.484545	0.0671133
Uxs1		14.3443	19.8438	4.95445	11.3392	0.345396	0.571425	0.483982	0.648601
Pycr2		129.28	175.694	17.2058	15.508	0.133089	0.088267	0.483597	0.033895
Psat1		10.5002	14.2517	2.56275	1.1741	0.244068	0.0823829	0.483233	0.688335
Mir3572		6.62218	8.86242	4.86164	7.86236	0.734144	0.887157	0.482676	0.816607
Rabif		11.8066	16.17	1.38616	4.0959	0.117406	0.253303	0.482525	0.684339
Nol8		4.02052	5.46472	0.858739	1.36278	0.213589	0.249378	0.482503	0.644202
LOC106740		6.6552	8.87297	3.82837	4.52793	0.575244	0.510305	0.482247	0.806888
Nup107		4.6321	6.3006	0.609993	0.41615	0.131688	0.0660493	0.481418	0.538394
Htatsf1		24.8463	34.0875	3.4262	10.8095	0.137896	0.317111	0.480337	0.150474
Hn1l		54.478	73.9873	1.9431	6.87616	0.0356675	0.092937	0.480218	0.044302
Grn		29.9575	41.2967	6.24021	21.5838	0.208302	0.522651	0.480204	0.575322
Arf2		28.9984	39.5699	4.97619	10.4528	0.171602	0.264161	0.478824	0.156219
Fkrp		13.7554	18.8118	2.4263	5.52386	0.17639	0.293639	0.478566	0.444389
Pafah2		5.08108	7.00018	1.39414	3.57448	0.274378	0.510627	0.476883	0.603609
Oma1		6.26959	8.46227	1.09763	1.1662	0.175073	0.137812	0.476842	0.663304
Nadsyn1		6.05236	8.29848	4.06715	4.6167	0.671994	0.556331	0.476834	0.651966
Prrt1		7.95263	10.8944	4.384	3.86331	0.551265	0.354615	0.476153	0.554629
Gemin6		8.18911	11.1299	2.55019	4.28051	0.311412	0.384594	0.476085	0.746871
Cables2		7.7244	10.5474	1.49954	3.67752	0.19413	0.348665	0.47592	0.614314
Ap2s1		81.2922	110.234	13.132	12.4	0.16154	0.112488	0.475584	0.1048
Zdhhc13		6.04333	8.28834	1.36946	4.37459	0.226607	0.5278	0.475499	0.455489
Atpaf2		11.7006	15.9063	0.784986	2.43978	0.0670895	0.153384	0.475461	0.419429
Ten1		18.7407	25.3855	2.49476	2.67959	0.13312	0.105556	0.47501	0.459074
Cdk5rap2		4.02939	5.41501	1.16424	0.990585	0.288936	0.182933	0.474671	0.467012
Aifm1		6.11656	8.35064	2.599	2.22964	0.424912	0.267002	0.473998	0.718872
Nol12		14.5513	19.9711	5.8121	9.07902	0.399421	0.454609	0.47376	0.362366
Dkc1		7.15792	9.77227	1.74507	3.52758	0.243795	0.360979	0.473542	0.624659
Sap18		6.99414	9.4387	1.15442	0.566422	0.165055	0.0600106	0.472583	0.334414
Tcf12		11.0538	15.1141	0.394576	6.31405	0.035696	0.417758	0.47232	0.174135
Lmnb2		6.92686	9.31617	1.97914	2.01423	0.28572	0.216208	0.472317	0.60767
Osgin2		6.82522	9.05654	1.25384	4.4481	0.183707	0.491148	0.4706	0.620795
Mbd3		42.2344	57.0291	4.5607	5.26526	0.107985	0.0923259	0.470583	0.214903
9130023H24Rik		4.73904	6.45032	0.916575	2.00702	0.193409	0.31115	0.470051	0.758919
Tbc1d13		8.86783	12.0993	2.27043	4.29001	0.25603	0.354567	0.469918	0.590202
Lamtor1		57.6047	79.1799	9.65822	46.115	0.167664	0.582408	0.46985	0.271546
Psen1		28.2384	38.1691	2.9898	4.27802	0.105877	0.112081	0.468978	0.166005
Zfp35		5.06237	6.89331	0.696628	2.35308	0.137609	0.341357	0.46889	0.53055
Cdc123		35.9848	49.1013	8.72692	23.6755	0.242517	0.482176	0.467322	0.283084
Ak6		15.4748	20.2353	1.00734	18.0817	0.0650953	0.893576	0.467295	0.664474
Atp5s		8.03707	11.0105	1.54921	7.14559	0.192758	0.64898	0.467266	0.672015
Pycr1		11.5155	15.59	1.19125	3.28192	0.103448	0.210514	0.467193	0.402017
Zfp512		10.2328	13.9123	2.62873	4.22914	0.256894	0.303986	0.466167	0.453908
Gne		16.9927	23.1244	1.97991	9.42393	0.116516	0.407531	0.466072	0.162665
Rfc1		9.55371	12.8876	1.00534	1.4384	0.10523	0.111611	0.465874	0.313729
Vsnl1		6.22106	8.39158	1.05083	2.17774	0.168915	0.259515	0.465803	0.765143
Ube2m		33.1407	44.671	5.6003	5.33024	0.168986	0.119322	0.465771	0.322355
Gm6548		3.88236	5.30934	0.719486	2.99019	0.185322	0.563195	0.465589	0.668758
1810022K09Rik		14.2717	18.6965	3.31668	16.3858	0.232396	0.876413	0.46558	0.786672
Map2k2		61.0318	83.0836	8.15159	36.8639	0.133563	0.443696	0.465335	0.0667408
Adck3		6.60909	9.09102	1.06999	6.71058	0.161897	0.738155	0.46496	0.619098
Cpd		17.5991	23.9917	3.25702	11.4973	0.185068	0.479221	0.463809	0.107509
Mrto4		7.83701	10.6165	2.68422	2.61574	0.342505	0.246384	0.463105	0.568736
1810030O07Rik		16.2466	21.9624	2.8419	4.96073	0.174922	0.225874	0.463054	0.373108
Atrnl1		8.25067	11.1012	0.361317	1.24761	0.0437925	0.112385	0.462887	0.16245
D17H6S53E		4.01487	5.44728	0.493446	2.31938	0.122905	0.425788	0.462503	0.737193
Snf8		36.4598	49.001	4.01994	11.3162	0.110257	0.230937	0.461722	0.334658
Rbm48		6.73698	9.07477	2.19915	4.08028	0.326429	0.449629	0.461431	0.532652
Tuba1b		14.1371	19.1118	0.86994	5.47188	0.0615358	0.286308	0.46115	0.701879
Taf5l		16.5883	22.357	2.18509	4.9878	0.131725	0.223098	0.460807	0.269747
Spcs1		179.224	240.253	11.9597	13.2371	0.0667302	0.0550964	0.460492	0.107546
Ift27		12.9052	17.4195	4.37537	6.64903	0.33904	0.381701	0.460346	0.654629
Zfp623		7.3029	9.88752	0.77785	3.52931	0.106513	0.356947	0.460305	0.713803
Tmprss4		21.3438	28.7169	1.53565	6.57337	0.0719484	0.228902	0.459836	0.670133
Timm10		10.489	14.304	4.238	8.98798	0.404043	0.628353	0.459796	0.708286
Fam185a		4.15427	5.55138	1.26379	0.636653	0.304215	0.114684	0.459667	0.650263
Plcxd2		9.81021	13.1911	0.734163	2.30985	0.0748366	0.175107	0.458976	0.237214
Mettl2		5.42855	7.44743	0.909368	6.00598	0.167516	0.806451	0.458501	0.676807
Rdh14		12.5459	16.9258	2.80601	4.52676	0.22366	0.267447	0.458197	0.712313
Txnrd2		6.8448	9.30409	1.60507	5.33875	0.234495	0.573806	0.45729	0.555693
Sf3b4		8.895	11.9729	1.3385	2.91723	0.150477	0.243652	0.456667	0.559203
Zmynd19		11.1072	14.9037	1.82631	1.84378	0.164425	0.123714	0.456418	0.677746
Snora28		13.9517	18.165	10.9461	17.5504	0.784572	0.966163	0.456321	0.836456
Tstd2		6.56846	8.72235	1.49788	1.47814	0.228042	0.169466	0.456094	0.631381
Ube2v1		5.32997	7.09919	0.757322	0.688632	0.142088	0.0970015	0.455235	0.765399
Hdac2		32.157	43.5324	5.58981	20.1253	0.173829	0.462305	0.455226	0.225362
1110034G24Rik		4.24367	5.77264	1.78376	3.39373	0.420336	0.587899	0.455024	0.652223
Eif2d		22.2804	29.893	3.62299	6.81005	0.162609	0.227815	0.454765	0.26525
Nip7		6.88439	9.22433	2.02875	2.09236	0.294688	0.22683	0.454753	0.696565
Rpain		9.43451	12.9476	8.3466	11.7928	0.884688	0.910811	0.454704	0.696415
Cited4		7.55767	10.2793	0.181214	6.67456	0.0239776	0.649323	0.454626	0.743644
Nkiras1		7.81208	10.5576	1.04824	4.29056	0.134182	0.406395	0.454176	0.620076
Il17rc		9.71963	13.2796	1.47529	11.0822	0.151785	0.834526	0.453305	0.512767
Pcdha4-g		14.567	19.702	4.33503	8.5814	0.297592	0.435559	0.453161	0.400453
Men1		18.4486	24.8095	3.46675	7.95019	0.187914	0.320449	0.452949	0.416265
Got1		24.4343	33.0063	2.73341	14.4176	0.111867	0.436813	0.452939	0.320567
C78339		11.9512	15.9812	5.20887	2.81834	0.435846	0.176353	0.452439	0.55136
Fam46a		32.935	44.0424	2.13956	7.11622	0.0649631	0.161576	0.451868	0.542052
Fam20a		24.4731	33.0139	3.96282	13.9309	0.161925	0.421969	0.451824	0.316168
Tdp1		9.80895	13.3047	2.2182	7.43342	0.226141	0.558709	0.451385	0.652677
N6amt2		11.7582	15.7807	2.14843	4.77682	0.182717	0.3027	0.451062	0.612761
1110038F14Rik		22.4658	30.7552	2.52148	27.8199	0.112236	0.904562	0.450472	0.516972
Coa6		8.85096	11.9469	3.40829	6.44204	0.385076	0.539224	0.449733	0.724296
Spc25		105.661	139.362	11.9964	31.4613	0.113536	0.225752	0.449229	0.119571
Ckap4		14.374	18.9937	1.94031	2.64056	0.134987	0.139023	0.449076	0.279289
2310003H01Rik		8.41946	11.4771	1.70595	9.66015	0.20262	0.841688	0.448942	0.335501
Cggbp1		15.42	20.5521	2.44821	4.64071	0.158768	0.225802	0.448791	0.422939
0610012G03Rik		12.1491	16.2837	3.30279	5.95474	0.271856	0.365686	0.44729	0.532875
Tex261		43.5772	58.1718	4.71275	13.8564	0.108147	0.238198	0.447133	0.189031
Mipol1		4.61803	5.96041	1.88517	5.59137	0.408219	0.938084	0.44646	0.797137
Ttll4		5.07336	6.70145	1.06745	1.53041	0.210403	0.228371	0.446456	0.643078
Tmem150a		10.1501	13.5298	2.36571	4.50476	0.233073	0.332952	0.446449	0.570441
Snrpd1		20.2291	27.0632	7.7258	6.86309	0.381916	0.253595	0.445718	0.530698
Ndufv2		48.9557	65.3389	6.24611	16.453	0.127587	0.25181	0.445614	0.123968
Ilkap		45.1736	60.5293	13.8755	19.6147	0.30716	0.324053	0.445304	0.231232
Ift74		13.3067	17.7312	4.24676	4.31842	0.319144	0.24355	0.445236	0.5855
Xpnpep3		4.36457	5.84741	0.928591	2.23053	0.212757	0.381457	0.445126	0.682626
S100z		17.4039	22.9177	17.299	4.38629	0.993973	0.191393	0.4444	0.7722
Gps1		13.66	18.2754	2.36324	5.4443	0.173005	0.297904	0.443705	0.442434
Psmg4		10.5687	13.9234	1.14297	2.3123	0.108147	0.166073	0.443609	0.705565
3000002C10Rik		4.62591	6.20771	1.66686	3.21753	0.360331	0.518313	0.443145	0.756438
Uty		5.19756	6.8395	0.90984	1.31928	0.175051	0.192891	0.442948	0.405316
Gpx1		138.282	182.055	28.0909	35.9262	0.203143	0.197337	0.442835	0.0652745
Erich3		8.22109	11.0883	2.10964	7.35581	0.256614	0.663387	0.442371	0.731695
Tsen2		6.69817	8.95104	3.02514	3.63255	0.451637	0.405825	0.441258	0.744715
Cdc42bpg		12.5296	16.7305	1.38978	5.61944	0.11092	0.33588	0.441252	0.187278
Rsph9		14.3096	18.8071	6.39027	3.91062	0.446572	0.207933	0.440528	0.748155
Mrps17		24.928	33.2641	6.32687	9.94535	0.253806	0.298981	0.440438	0.375905
Ocrl		18.6814	24.8893	2.76634	7.40682	0.14808	0.297591	0.440204	0.0685999
Cxx1b		16.4861	21.9666	4.24839	6.70777	0.257694	0.305361	0.439683	0.630901
Cant1		20.5216	27.4704	2.70604	12.1234	0.131863	0.441325	0.439518	0.200186
Rpn2		299.278	396.251	16.46	45.452	0.0549988	0.114705	0.439287	0.158656
Eif2a		23.7351	31.5414	1.99593	7.63295	0.084092	0.241998	0.439143	0.194451
L3mbtl2		7.5345	10.023	1.41388	2.73478	0.187655	0.272849	0.438563	0.631955
Sac3d1		7.32947	9.37308	2.00459	8.84367	0.273497	0.943518	0.437648	0.75544
Cib1		27.5453	36.3799	5.03715	3.88223	0.182868	0.106714	0.43756	0.461526
Mkln1		17.7375	23.6101	1.59941	7.57991	0.0901712	0.321045	0.437225	0.162207
Gpr161		4.30719	5.80896	1.43361	4.05885	0.332841	0.698723	0.437065	0.597688
4933421O10Rik		5.78436	7.74122	0.21153	3.73924	0.0365693	0.48303	0.436975	0.670491
Nap1l1		23.3532	31.0654	5.90813	9.34714	0.25299	0.300886	0.436917	0.128654
Tmem39b		4.53993	5.99976	1.16519	2.06178	0.256655	0.343643	0.436564	0.789053
Atg5		15.1193	19.9172	3.10639	0.427716	0.205458	0.0214747	0.436485	0.38153
Tubb3		42.4887	55.4813	8.54295	13.914	0.201064	0.250786	0.43606	0.713386
Klhl36		4.79933	6.4725	2.68792	4.75756	0.560062	0.735042	0.435625	0.754877
Vopp1		5.6413	7.35137	0.665507	2.29788	0.117971	0.312578	0.434297	0.670126
Pkp2		6.81227	8.96292	1.45815	0.868883	0.214047	0.096942	0.43413	0.525653
Zfp12		9.57396	12.7623	1.95935	5.47063	0.204654	0.428656	0.43395	0.615747
Fam114a2		23.0148	30.3224	4.5202	4.2165	0.196404	0.139056	0.433557	0.314766
Ppa1		40.6139	53.7025	4.75416	10.3862	0.117057	0.193403	0.433523	0.373848
Tada1		6.63615	8.80395	2.4028	2.31534	0.362078	0.262988	0.433421	0.736903
Thop1		15.2199	20.047	2.00706	2.87953	0.131871	0.143638	0.433105	0.337417
Rltpr		5.14998	6.77077	0.95425	2.56941	0.185292	0.379485	0.433025	0.580149
Ddt		45.9713	60.6735	11.4168	15.749	0.248346	0.25957	0.431788	0.631332
Dync1li1		23.4446	30.9502	6.6251	5.30578	0.282585	0.171429	0.431422	0.260564
Aldh16a1		4.62001	6.19236	0.540544	4.16833	0.117001	0.673141	0.430701	0.781298
St7l		4.72215	6.26005	0.407315	2.3492	0.0862563	0.375268	0.42996	0.639662
Sh3yl1		6.33468	8.45759	1.00451	4.86521	0.158574	0.575248	0.429862	0.70845
Rpp25l		10.9516	14.1845	1.1774	5.15627	0.10751	0.363515	0.429543	0.624839
Fam92b		11.2142	14.9413	2.4671	7.79353	0.219998	0.521609	0.42951	0.690199
Zbtb9		4.28653	5.58892	1.48206	2.38276	0.345748	0.426336	0.429174	0.750463
D8Ertd738e		116.404	154.262	19.7475	52.8466	0.169647	0.342577	0.429058	0.267703
Vars		18.3778	24.1741	2.45837	3.73607	0.133768	0.154548	0.42834	0.260293
Ndufs6		58.3336	76.5317	7.92994	10.5232	0.135941	0.137501	0.427859	0.61825
Mvb12a		33.0082	43.3182	6.16533	3.91981	0.186782	0.0904888	0.427763	0.412064
Syvn1		128.635	167.976	10.0099	27.283	0.0778162	0.162422	0.427752	0.139333
Edf1		113.885	150.214	7.88144	40.1017	0.069205	0.266963	0.427707	0.114249
Aldh7a1		15.8263	21.03	4.65285	12.1911	0.293994	0.5797	0.427557	0.360951
Magt1		60.0128	78.8841	2.42196	11.5367	0.0403575	0.146248	0.427451	0.0694379
Fn3k		4.44398	5.89225	0.515236	3.19439	0.11594	0.542135	0.427197	0.681623
Sesn3		28.2032	37.3254	3.67206	15.4966	0.1302	0.415176	0.42696	0.237059
Tceb2		116.094	152.736	14.7011	31.0112	0.126631	0.203038	0.426845	0.196223
Erp44		57.084	74.6577	7.46635	5.3587	0.130796	0.0717769	0.426686	0.0702388
Mbnl1		15.1409	19.9086	2.58445	3.93213	0.170694	0.197509	0.426117	0.190336
Pdcd2		12.9131	16.9067	3.72081	0.85148	0.288141	0.0503635	0.42609	0.668219
Tmed3		239.982	312.794	21.4309	26.8071	0.0893018	0.085702	0.425676	0.0980249
Necab2		26.2141	34.1322	1.86774	3.05073	0.0712495	0.08938	0.424714	0.322062
Sephs2		18.5724	24.5204	4.26365	8.28123	0.229569	0.337728	0.424597	0.406747
Nap1l4		46.0367	60.5983	6.84816	17.4461	0.148754	0.287898	0.424516	0.278451
Lyplal1		20.465	27.0307	2.86409	9.98492	0.13995	0.369391	0.424492	0.387052
Akr1c13		25.5689	34.1761	4.88226	25.0458	0.190945	0.732845	0.423936	0.714351
A430033K04Rik		4.12993	5.46069	0.636883	2.83476	0.154212	0.519122	0.423721	0.689575
Rpusd1		16.568	21.8358	4.46995	7.70881	0.269795	0.353035	0.422925	0.512033
Plekha4		4.2871	5.5757	1.38947	2.0453	0.324104	0.366824	0.42287	0.807857
Ddx46		12.7399	16.6408	0.761656	0.805647	0.0597849	0.048414	0.422855	0.302109
Pigs		15.427	20.4093	2.02378	9.57566	0.131184	0.46918	0.422832	0.400684
Gramd4		4.73029	6.22196	1.11196	2.02346	0.235073	0.325213	0.42256	0.499559
Zfp707		7.8373	10.3135	2.37024	3.22001	0.30243	0.312214	0.422294	0.578166
Plekha1		38.2729	50.4738	6.32557	17.5498	0.165275	0.347701	0.422231	0.076825
Kctd15		16.2616	21.705	5.05276	15.1777	0.310717	0.699275	0.421296	0.485931
BC004004		39.2164	51.8867	2.42157	24.3626	0.061749	0.469534	0.42112	0.254909
Snhg1		78.4647	102.428	6.88483	17.8585	0.0877443	0.174351	0.421047	0.347238
Klhdc3		23.4029	31.0715	3.60062	17.8024	0.153854	0.57295	0.420178	0.386627
Pold2		20.8942	27.1907	4.95577	4.60598	0.237184	0.169395	0.419578	0.638148
Clp1		4.35451	5.71311	1.74833	2.92852	0.401497	0.512596	0.419268	0.771357
Capza2		41.0248	53.6782	11.0338	10.149	0.268954	0.189071	0.419083	0.268125
Mrpl43		21.0106	27.6821	3.14074	12.1163	0.149483	0.437695	0.418838	0.491112
Fam189b		7.42323	9.83438	0.946704	6.35898	0.127533	0.646607	0.418457	0.575978
Mdp1		18.2828	23.6405	0.962159	4.72062	0.0526265	0.199684	0.418082	0.646971
Utp14a		8.25398	10.726	1.07725	1.00526	0.130513	0.0937216	0.417924	0.775534
E430025E21Rik		22.3842	29.2842	0.878247	6.1416	0.0392351	0.209724	0.417659	0.313262
Xpnpep1		15.9062	20.8402	1.67814	5.23361	0.105502	0.251131	0.417563	0.415619
Ube2s		12.7794	16.6173	3.68272	1.26776	0.288176	0.0762916	0.417495	0.711803
Lgals12		10.1572	13.1062	0.683431	3.18686	0.0672856	0.243157	0.417472	0.757217
Mrpl52		53.9275	70.6838	8.73949	21.606	0.16206	0.305671	0.416925	0.641838
Snhg18		10.7847	14.1939	2.59639	6.48043	0.240748	0.456563	0.41681	0.635345
Cep63		11.5813	15.0303	1.41487	0.15485	0.122169	0.0103025	0.416662	0.365477
Dhx29		5.85105	7.60254	1.24242	0.940603	0.212341	0.123722	0.416356	0.649025
Taf1a		13.3676	17.4563	1.9877	3.88682	0.148695	0.222659	0.416086	0.639579
Rad17		12.0147	15.6857	1.65623	3.29602	0.13785	0.210128	0.415958	0.590805
Zc3h18		14.2706	18.6842	2.23806	5.97345	0.156831	0.319705	0.415383	0.435277
Psmc2		67.7158	88.5094	6.20039	22.8644	0.0915649	0.258328	0.414726	0.0998294
Fbxo36		7.15898	9.38271	1.41396	3.76398	0.197508	0.401161	0.414684	0.804226
Pcgf1		14.2987	18.4356	2.90546	4.7804	0.203197	0.259303	0.413953	0.754084
Chrm3		18.2458	23.9536	3.31067	10.3832	0.181448	0.433469	0.413608	0.68226
Gm572		57.2201	75.2823	16.72	34.0289	0.292205	0.452018	0.413454	0.623144
Cox14		62.8903	81.2912	8.02744	6.09834	0.127642	0.0750185	0.412933	0.286022
Gm4791		4.09788	5.41673	2.1582	2.71449	0.526663	0.50113	0.412408	0.790947
Actl6b		17.7287	23.2817	1.35623	10.7983	0.0764992	0.463811	0.411686	0.479587
Cyb5		60.5469	80.2081	11.1739	60.2053	0.184549	0.750613	0.411306	0.645558
1810058I24Rik		22.1915	29.2697	6.74264	16.2646	0.303838	0.555683	0.411	0.400683
Atp5g3		216.32	280.793	30.3561	29.9579	0.14033	0.10669	0.410537	0.0761102
Moap1		11.2137	14.7665	1.28595	8.29006	0.114677	0.561411	0.410436	0.641713
1600002K03Rik		14.7685	19.2938	2.02072	5.92612	0.136827	0.307152	0.410269	0.762574
Ndufb5		59.8749	78.3714	6.88175	31.8571	0.114935	0.406489	0.410048	0.210687
0610010K14Rik		30.8589	40.5271	5.21845	20.405	0.169107	0.50349	0.409335	0.467678
Foxred1		19.8948	26.0744	4.88325	12.9651	0.245453	0.497236	0.409331	0.460177
1600014C10Rik		6.25334	8.26429	0.986244	5.81453	0.157715	0.703573	0.408898	0.692186
Lxn		5.74329	7.44924	1.67305	1.46045	0.291304	0.196054	0.407795	0.723062
Cope		299.109	388.133	13.1573	65.7759	0.0439885	0.169467	0.407681	0.0525717
Zpr1		15.8159	20.5697	1.23439	6.26791	0.0780474	0.304716	0.406176	0.629491
Pip4k2a		7.19376	9.43655	4.61326	4.92569	0.641287	0.521979	0.40606	0.740848
B9d2		13.7406	17.5731	3.74383	4.40087	0.272466	0.250433	0.405944	0.612136
Max		33.5819	43.7297	4.09059	16.4296	0.121809	0.375709	0.405793	0.402995
Wdr47		10.0851	13.2012	1.73567	6.4326	0.172103	0.487272	0.405495	0.450094
Samd1		7.14975	9.28131	2.60126	1.96647	0.363826	0.211875	0.404943	0.560849
Zfp653		7.15806	9.3216	1.81118	3.16935	0.253026	0.340001	0.404838	0.701209
Dcun1d5		30.8367	39.9284	2.96131	5.84607	0.0960322	0.146414	0.404761	0.40279
Chn1		6.76296	8.80685	1.05812	3.16371	0.156458	0.359233	0.403982	0.624682
Hint1		142.657	182.414	20.6802	34.6615	0.144964	0.190015	0.403976	0.113505
Ciapin1		5.63144	7.31862	0.716822	2.35155	0.127289	0.321311	0.403922	0.460916
Nipsnap3b		19.6442	25.3073	2.23183	4.84035	0.113612	0.191263	0.403075	0.731803
Ccrl2		6.13902	8.00195	2.03893	3.55553	0.332127	0.444333	0.402543	0.704251
Snhg5		11.8464	15.2179	2.16821	3.76164	0.183027	0.247186	0.402435	0.718019
Ndufa5		41.8883	53.4162	3.46337	13.273	0.0826811	0.248484	0.401281	0.455477
Bckdk		32.7223	42.1556	7.3625	3.67356	0.225	0.0871429	0.401184	0.309693
Cdkn2c		8.4298	10.5331	5.22037	9.4884	0.619275	0.900821	0.401132	0.824317
Mmgt1		9.0412	11.5786	0.835691	1.42638	0.0924314	0.12319	0.400272	0.64478
Abt1		4.23196	5.42405	0.30313	0.968449	0.0716287	0.178547	0.399953	0.686398
Mcfd2		62.0567	78.9475	4.0949	23.9119	0.0659864	0.302884	0.399885	0.314469
Mir6950		29.2907	36.3425	28.0922	32.6261	0.959084	0.897741	0.399786	0.856935
Tor1a		22.1399	28.4674	5.06235	4.34051	0.228652	0.152473	0.399593	0.458135
Ifnar2		5.07821	6.46912	1.23499	1.9834	0.243194	0.306595	0.399344	0.500921
Imp4		15.5812	20.0456	1.65884	2.0728	0.106464	0.103404	0.399171	0.636918
Smim12		11.0997	14.5929	6.81765	10.9558	0.614221	0.750761	0.398789	0.739675
Wdr8		5.4361	7.08057	1.22866	3.41195	0.226018	0.481875	0.398025	0.785259
Nnt		15.5716	20.0564	2.27606	4.20064	0.146167	0.209441	0.397969	0.362433
Rnf121		23.882	31.3047	5.76169	23.3455	0.241257	0.745751	0.396963	0.477083
Snrpa		34.9646	44.7934	5.52521	4.91615	0.158023	0.109752	0.396753	0.350711
Gmppb		104.707	134.592	7.94081	29.7589	0.0758383	0.221105	0.396609	0.150875
Elmod2		5.96795	7.71975	0.91059	2.7627	0.15258	0.357874	0.396367	0.516644
Bloc1s6		5.00504	6.36682	1.07647	1.78691	0.215077	0.28066	0.396232	0.594705
Rnaseh1		9.90541	12.5641	2.91282	3.65395	0.294064	0.290824	0.395845	0.767343
Chd1l		5.72683	7.34727	2.87487	0.564858	0.502	0.0768799	0.395257	0.711528
Fam120aos		40.2809	52.0287	5.7836	20.7757	0.143582	0.399313	0.39447	0.246027
Odf2l		9.57935	12.3253	1.7501	2.80992	0.182695	0.22798	0.394203	0.485453
Qsox1		46.4414	59.5522	5.85476	6.68542	0.126068	0.112262	0.394067	0.131905
Bop1		14.1726	18.0351	2.37949	2.63724	0.167894	0.146228	0.393762	0.644758
Rnf113a2		11.0637	14.1166	5.21215	1.68309	0.471105	0.119228	0.393635	0.573787
Rusc2		4.44226	5.71582	1.67836	1.13297	0.377817	0.198216	0.393436	0.318146
Nceh1		10.6207	13.735	2.31955	4.67279	0.218399	0.34021	0.393222	0.484875
Ubxn2a		26.66	34.2753	2.1116	8.61449	0.0792046	0.251332	0.392942	0.394568
Sstr3		66.1055	84.5873	9.95953	10.018	0.150661	0.118433	0.392295	0.191626
Idua		8.85532	11.4618	1.99613	5.40842	0.225415	0.471866	0.392237	0.476986
Zfp260		12.2495	15.5121	1.20682	3.61356	0.0985195	0.232952	0.391671	0.326234
Cox6b1		171.03	218.779	18.8368	34.5149	0.110138	0.157762	0.391412	0.11102
Exph5		5.35088	6.81812	1.09209	0.894481	0.204095	0.131192	0.390484	0.706122
Zfp212		5.54159	7.15642	0.244289	2.86656	0.0440828	0.400558	0.39019	0.700928
Dcaf10		8.3478	10.7948	0.926312	4.63281	0.110965	0.429172	0.389684	0.286263
Mrps14		17.5187	22.3924	5.85761	3.94705	0.334364	0.176267	0.389336	0.506927
Pdia6		497.825	633.894	29.5848	23.3321	0.0594281	0.0368075	0.389258	0.262399
Mettl1		64.4019	83.3082	13.7654	38.2247	0.213743	0.458835	0.389115	0.46143
Ppig		12.8369	16.4315	1.50438	2.86678	0.117192	0.174469	0.387941	0.629999
Tdrp		8.89648	11.4	1.73388	2.47807	0.194896	0.217375	0.38746	0.69266
Coq7		11.4698	14.5786	2.30277	3.37548	0.200768	0.231537	0.387392	0.735528
Dbi		35.5871	45.8612	10.4493	20.8246	0.293625	0.454079	0.386966	0.489437
Ei24		46.7151	59.6339	1.59409	10.5201	0.0341236	0.176411	0.386793	0.111134
AI597479		6.74729	8.64353	1.11864	2.03176	0.16579	0.235062	0.386646	0.518668
Cwc25		16.0569	20.5845	4.29911	5.37463	0.267743	0.2611	0.38633	0.607163
Cmc2		4.16215	5.17404	1.20373	4.6652	0.289209	0.901656	0.386311	0.83897
R3hdm1		15.8506	20.4011	1.07612	8.55237	0.0678915	0.419212	0.385809	0.291955
Phb2		49.044	62.878	2.9071	15.5554	0.0592753	0.24739	0.38578	0.150001
Gabarapl2		30.3992	39.351	2.58892	22.1978	0.0851641	0.564097	0.385572	0.511208
Nt5dc2		37.7243	47.6791	7.72811	10.3655	0.204858	0.2174	0.385525	0.292082
Idnk		7.25243	9.25199	0.87039	2.11037	0.120014	0.228099	0.384589	0.725967
Cmpk2		9.38098	12.0898	2.4516	4.84426	0.261338	0.40069	0.384141	0.681127
Ckmt1		14.5879	18.5079	1.11234	4.61765	0.0762512	0.249497	0.383865	0.688432
Dpm3		93.9582	120.097	4.8094	26.1901	0.0511867	0.218074	0.38383	0.650767
Samhd1		5.60989	7.13913	2.84155	1.58941	0.506524	0.222633	0.383407	0.691218
Kctd2		21.2553	27.333	4.01872	11.2768	0.189069	0.412569	0.382857	0.417996
Bbs4		10.7661	13.8131	2.54858	5.94444	0.236722	0.430347	0.382771	0.678735
Chmp2b		15.9133	20.376	2.08129	7.12957	0.130789	0.3499	0.382571	0.505867
Prrg2		29.039	36.4792	7.55044	10.468	0.26001	0.286959	0.38251	0.458807
Ptges3		16.3165	20.664	2.80328	5.09887	0.171807	0.246752	0.381991	0.417377
Gtf2b		126.465	161.817	10.4957	45.8017	0.0829926	0.283046	0.381869	0.208763
Tpk1		4.44078	5.74816	2.09161	3.16145	0.471001	0.549994	0.381091	0.78219
Ak2		20.634	26.4283	3.87767	7.85699	0.187926	0.297294	0.380778	0.473233
Soat1		5.77346	7.38889	1.70835	3.22404	0.295897	0.436336	0.380546	0.755682
Ndufa10		46.8337	59.6774	12.8169	10.0367	0.273669	0.168182	0.380506	0.381447
Polr3b		7.17736	9.18983	1.97373	4.12099	0.274994	0.448429	0.380203	0.450193
Dnajc3		127.583	161.505	7.22363	2.77845	0.0566192	0.0172035	0.379497	0.26304
Tor3a		43.8412	55.9283	5.77459	13.7552	0.131716	0.245944	0.378802	0.177201
Pomc		5.97241	7.60208	1.4903	1.5938	0.249532	0.209653	0.378357	0.814777
Eftud1		4.73989	6.0548	3.3503	1.50255	0.706831	0.248159	0.378302	0.639718
Habp4		20.8289	26.6237	1.44173	8.69959	0.0692178	0.326762	0.378261	0.638883
Pold3		8.49683	10.8328	1.89277	2.47961	0.222761	0.228898	0.377793	0.677479
Sdccag8		11.4778	14.7237	1.81606	7.26884	0.158224	0.493682	0.377516	0.74511
Srek1ip1		6.26459	7.98667	2.92578	2.84987	0.467035	0.356829	0.37717	0.810955
Rorc		15.603	20.2305	2.5306	16.6952	0.162186	0.825252	0.37641	0.456799
Cdk5r2		12.9324	16.4332	1.92719	4.31386	0.14902	0.262509	0.376275	0.442704
Nap1l3		6.11932	7.87864	2.82617	4.65972	0.461845	0.591437	0.376233	0.771219
Bola1		13.5004	17.1539	1.53136	4.97832	0.113431	0.290215	0.376083	0.738254
Commd8		6.72101	8.46276	1.10781	1.9054	0.164828	0.225152	0.37569	0.612005
Mnx1		8.13719	10.266	3.67978	2.02161	0.452218	0.196922	0.375038	0.766893
Tmem134		40.2481	50.9441	7.79465	7.27867	0.193665	0.142876	0.374881	0.244079
Zfp719		8.77815	11.207	1.52243	4.00515	0.173434	0.357378	0.374741	0.650805
Atp5o		80.1791	101.932	4.26348	27.6696	0.0531744	0.271452	0.374728	0.287049
Fam3a		26.5938	33.6737	2.59094	4.59897	0.0974264	0.136575	0.374412	0.366617
Ppwd1		4.43917	5.64041	1.64389	1.62968	0.370314	0.288929	0.37406	0.781766
Wipi1		21.6936	27.1029	2.45089	9.32574	0.112977	0.344086	0.373881	0.660753
Tmem230		8.73043	10.9724	1.66302	1.32711	0.190485	0.12095	0.373196	0.733925
Fiz1		10.3237	13.1023	2.07526	2.47496	0.201019	0.188895	0.373155	0.673225
Emilin1		53.3444	67.3123	7.30768	7.62178	0.136991	0.11323	0.372975	0.747534
Amd1		9.64539	12.4299	2.65864	8.88426	0.275639	0.714748	0.372655	0.69102
Amd2		9.67254	12.4649	2.66613	8.90927	0.275639	0.714748	0.372655	0.691078
Casc4		30.9854	39.1896	3.80794	7.87591	0.122895	0.200969	0.372602	0.163935
Chchd4		23.2699	29.4125	5.63162	4.89639	0.242013	0.166473	0.372578	0.641084
Zfp809		3.92447	5.03208	1.40899	2.92227	0.359027	0.580728	0.372006	0.820851
Slc35c2		27.1743	34.4576	4.80655	6.70291	0.176878	0.194526	0.371722	0.360358
Frmd5		5.13336	6.60413	1.65675	4.22161	0.322741	0.639238	0.371365	0.771723
Dus2		6.53238	8.34786	2.38773	4.94846	0.365522	0.592782	0.371187	0.784987
Trim32		5.61318	7.10888	1.55975	2.19189	0.277874	0.308331	0.370951	0.552828
Tmco6		10.0937	12.9307	2.49274	8.18833	0.24696	0.633248	0.370847	0.660584
Ost4		110.864	139.6	4.70219	10.5812	0.042414	0.0757966	0.370688	0.347581
Nop10		53.7857	67.762	11.1165	4.12857	0.206681	0.0609275	0.370602	0.404982
Tbl2		15.3705	19.2408	2.88596	3.43201	0.18776	0.178372	0.370124	0.378722
Clptm1		29.9187	37.838	3.29575	6.64945	0.110157	0.175734	0.3701	0.147786
Gm2382		4.47366	5.51802	3.03345	4.85614	0.678068	0.88005	0.370094	0.849174
Rnf8		23.3479	29.745	0.365501	12.6132	0.0156546	0.424044	0.369703	0.372139
Acsl6		5.74511	7.30827	1.54093	3.19061	0.268215	0.436575	0.369624	0.824048
Cenpb		37.7708	48.0397	5.01409	16.5386	0.13275	0.34427	0.369548	0.162447
Slc30a9		28.5319	36.3438	2.05966	15.6726	0.0721881	0.431232	0.369459	0.190794
Acvr2a		4.9324	6.30538	1.5122	3.23304	0.306584	0.512743	0.369187	0.567201
Nomo1		24.4718	30.8773	1.79652	4.65259	0.0734121	0.15068	0.368894	0.227986
Gpx3		73.5151	92.1683	22.5153	9.06291	0.306268	0.09833	0.368837	0.459012
Pgf		6.1071	7.7145	2.6262	2.0631	0.430024	0.267431	0.368241	0.649276
Pnkp		13.7232	17.3243	1.09246	2.6894	0.0796068	0.155238	0.368036	0.682409
Ttc1		22.0881	27.8516	5.76316	6.34419	0.260917	0.227786	0.367855	0.483229
Map4k2		16.6736	21.3173	1.5825	12.3453	0.0949101	0.579123	0.367774	0.257204
Cog2		20.3351	25.6799	2.65724	5.62038	0.130673	0.218863	0.367594	0.426844
Abcb7		5.56884	7.06426	1.64843	2.68938	0.29601	0.380702	0.366943	0.693152
Psmb3		38.9282	48.87	10.6777	5.93741	0.274292	0.121494	0.36668	0.548913
Ddit3		454.529	566.554	69.1151	143.657	0.152059	0.253563	0.366679	0.19398
Brms1l		5.30708	6.73604	2.50996	1.97908	0.472945	0.293804	0.366634	0.745431
Mid2		9.16892	11.6507	0.546096	4.70982	0.0595595	0.404251	0.366239	0.742672
Sltm		26.7593	33.9645	3.01138	14.0693	0.112536	0.414236	0.36613	0.254565
2010107E04Rik		91.5649	114.655	19.0394	15.0671	0.207934	0.131412	0.365895	0.446841
Mir6418		264.631	335.447	34.3868	132.83	0.129942	0.39598	0.365635	0.466702
Twsg1		108.175	136.349	5.4162	22.7132	0.050069	0.166582	0.365628	0.152128
Mlx		23.297	28.9967	3.72282	5.70096	0.159798	0.196607	0.364346	0.43891
Aimp2		11.3745	14.2273	3.01541	1.34838	0.265104	0.0947744	0.364246	0.740109
Ppt2		4.3691	5.51931	0.779676	1.53819	0.178452	0.278692	0.364122	0.731519
Zkscan7		7.70272	9.77411	1.6851	4.2094	0.218766	0.430668	0.363987	0.678276
Zmpste24		27.243	34.3716	1.63033	8.35088	0.059844	0.242959	0.363078	0.341446
Gm11974		23.5138	29.5796	6.16322	12.0186	0.262111	0.406315	0.362279	0.786583
Bysl		6.81739	8.51987	1.46957	2.74895	0.215562	0.322652	0.36218	0.66699
Zfp191		17.978	22.5592	3.10966	2.1436	0.17297	0.0950212	0.362044	0.418879
Dact1		4.25772	5.44966	0.936569	3.99132	0.219969	0.732398	0.362025	0.659108
Egf		7.43997	9.40427	2.1965	3.36817	0.29523	0.358153	0.361451	0.517889
Aimp1		37.5449	47.3816	8.89243	11.7261	0.236848	0.247482	0.361312	0.355249
Taf7		6.07824	7.81214	1.87232	6.30106	0.308037	0.806572	0.361027	0.725795
Prpf31		6.94121	8.72515	0.686416	1.6521	0.0988899	0.189349	0.360994	0.697233
Twf2		11.9516	15.1152	1.26664	5.8358	0.105981	0.38609	0.360773	0.619996
1190002F15Rik		6.09461	7.39047	2.84549	6.95732	0.466887	0.94139	0.36071	0.855503
Susd4		5.56671	7.15236	1.81138	6.20605	0.325396	0.867692	0.360656	0.818526
Ripply3		21.1332	26.5252	4.61247	8.01388	0.218257	0.302123	0.360371	0.753049
Tmem126a		41.22	51.6189	12.7995	4.96838	0.310517	0.0962512	0.359969	0.735455
Pxylp1		9.73602	12.2943	1.97225	4.5077	0.202572	0.36665	0.359942	0.69756
Ncln		19.5098	24.5537	2.30701	5.89803	0.118249	0.24021	0.359897	0.241968
Slc4a2		14.9633	18.9534	2.29027	9.87063	0.153059	0.520784	0.359852	0.29914
Cyp4f13		11.7017	14.7622	4.03736	6.26117	0.345024	0.424134	0.359554	0.71264
Dgat1		9.43891	11.952	2.14262	5.13807	0.226999	0.429893	0.359453	0.715046
Traf3ip1		4.54889	5.81723	0.725789	4.92277	0.159553	0.846239	0.359449	0.617021
Trmt61a		7.50194	9.32922	3.07231	3.10386	0.409536	0.332703	0.359406	0.732414
Xrcc1		16.8615	21.144	1.39079	3.16836	0.0824833	0.149847	0.359319	0.376727
Snrnp27		32.3857	40.8443	7.9514	13.9132	0.245522	0.34064	0.358412	0.594141
Hddc2		8.38519	10.7149	3.63854	8.2555	0.433925	0.770467	0.357751	0.836012
Sigmar1		16.8122	21.2979	3.04466	10.2207	0.181099	0.479895	0.357612	0.763537
Acsl5		20.2756	25.4462	2.33219	5.37415	0.115024	0.211196	0.357273	0.490295
Yif1a		50.9363	63.664	4.15871	7.54798	0.0816454	0.11856	0.356876	0.330877
1700023F06Rik		12.7836	16.1894	1.82774	8.32927	0.142976	0.514489	0.356609	0.592365
Rps6		5.81039	7.3819	1.85274	5.0203	0.318866	0.680083	0.355568	0.756727
Acp1		4.73438	5.86561	0.964849	1.18236	0.203796	0.201575	0.355544	0.584281
Paip1		8.6004	10.8799	1.95133	5.17416	0.226888	0.475572	0.355291	0.47522
Selm		157.577	195.92	22.6349	6.19852	0.143643	0.031638	0.355167	0.135978
Mib1		20.4411	25.711	5.18278	9.03651	0.253547	0.351465	0.354984	0.349422
Tmem209		4.87178	6.10093	0.547488	1.46164	0.112379	0.239577	0.35412	0.784463
Ppm1d		5.4423	6.71974	1.18533	2.05384	0.2178	0.305642	0.35375	0.727266
Osbpl9		11.9146	14.7581	1.95582	2.29971	0.164153	0.155827	0.353744	0.64922
Lrpap1		37.8765	47.3794	4.14187	11.0057	0.109352	0.232288	0.353278	0.174037
Wipi2		29.4064	36.8752	3.0118	10.9761	0.10242	0.297655	0.35315	0.135919
Asph		4.18111	5.21317	1.64934	0.523491	0.394475	0.100417	0.352802	0.479263
S100pbp		10.958	13.6825	2.30964	2.89477	0.210772	0.211568	0.352789	0.628672
Map3k11		14.896	18.6844	2.52631	5.43708	0.169596	0.290995	0.352455	0.342532
Mir1188		8.1782	9.91316	7.6782	9.02712	0.938862	0.910621	0.352337	0.893514
Lsm6		10.4018	13.0771	1.92184	5.55937	0.184761	0.425121	0.352098	0.338749
Serpinb6a		51.5837	63.803	6.76832	6.958	0.13121	0.109055	0.352081	0.327599
3110082I17Rik		7.92254	9.75674	1.28871	3.47052	0.162664	0.355705	0.352076	0.738066
Ilf2		33.2158	41.2654	0.387141	1.30254	0.0116553	0.0315649	0.351383	0.330247
Ramp2		5.45561	6.57797	0.802081	6.09914	0.147019	0.927206	0.351146	0.839395
Ofd1		8.18583	10.2061	0.742648	1.66094	0.0907236	0.162741	0.350486	0.535998
Rnf34		44.7756	56.0582	6.09682	20.1728	0.136164	0.359854	0.349914	0.379229
Chmp1b		14.9663	18.5704	3.21879	1.9106	0.215069	0.102884	0.34991	0.499685
Prmt10		8.4974	10.7469	0.322275	7.0916	0.0379263	0.659876	0.34973	0.808815
Dnlz		6.15154	7.56288	1.58531	2.96082	0.25771	0.391493	0.349632	0.728774
Pomp		75.9702	94.3713	14.5101	12.453	0.190997	0.131957	0.349387	0.361094
Fxn		6.11889	7.40075	2.56802	6.42958	0.419687	0.868773	0.349223	0.854422
Pigb		5.19709	6.50701	2.25378	2.95398	0.433662	0.453969	0.349077	0.774407
P4hb		630.744	780.131	16.2965	54.245	0.025837	0.0695332	0.349066	0.44314
Rgl3		20.2758	25.6153	2.55024	15.9679	0.125778	0.623374	0.349052	0.459894
Pex2		23.9632	29.9672	5.78191	9.91506	0.241283	0.330864	0.349013	0.43069
Eapp		17.0489	21.4707	4.22208	12.6907	0.247645	0.591071	0.348973	0.680584
Timp2		5.90415	7.3744	1.07276	1.52436	0.181696	0.20671	0.348896	0.408163
Gtf2h3		8.40825	10.6319	2.23333	6.68303	0.265612	0.628582	0.34832	0.777136
Atmin		9.58663	12.0742	1.18134	5.87725	0.123228	0.48676	0.348318	0.42043
AU040320		19.596	24.3564	1.50886	2.18411	0.0769986	0.0896729	0.348311	0.457856
Taf6		20.1974	25.3851	1.41954	11.5099	0.0702833	0.453409	0.347898	0.467495
Cep57		15.0421	18.9245	4.58812	9.75312	0.305017	0.51537	0.347888	0.691097
Asxl1		5.82866	7.23614	0.774514	1.02466	0.13288	0.141604	0.347846	0.218665
Mgat4b		12.3798	15.639	2.02515	9.87653	0.163585	0.63153	0.347725	0.495607
Fam222b		9.31817	11.639	2.7723	2.64317	0.297516	0.227096	0.347516	0.465255
Rnf19b		33.914	42.4556	4.67256	15.331	0.137777	0.361107	0.347492	0.298851
Pcgf6		4.51401	5.60327	1.86836	0.813836	0.413901	0.145243	0.347303	0.755348
Dixdc1		4.44325	5.53685	1.57066	1.80085	0.353493	0.325248	0.347257	0.446995
Hjurp		12.4134	15.2294	2.27853	4.07543	0.183554	0.267604	0.347215	0.183321
Mesdc2		12.0185	14.7838	1.93525	2.44922	0.161022	0.165669	0.347087	0.447322
Vps33b		8.38887	10.4188	1.51239	1.98016	0.180286	0.190056	0.347063	0.713613
B930041F14Rik		11.776	14.8814	1.99215	9.6891	0.169171	0.651088	0.346934	0.800173
Akirin2		24.0929	29.7029	1.65662	3.56806	0.0687596	0.120125	0.346907	0.433857
Rrp36		8.17116	9.82822	1.44169	8.59969	0.176437	0.875	0.346585	0.75023
Tor1b		47.8932	59.6614	8.0095	14.6345	0.167237	0.245293	0.346578	0.147916
Ndufs4		20.5819	25.6525	2.12231	5.70524	0.103115	0.222404	0.346322	0.464784
Myt1		13.7817	17.2396	0.892292	6.01509	0.0647446	0.348912	0.346043	0.201428
1110008P14Rik		53.0723	65.585	8.59703	1.03807	0.161987	0.0158279	0.345946	0.431224
Itgb1bp1		12.0328	15.1178	1.43992	9.08486	0.119667	0.600938	0.345318	0.734044
Akr1c14		20.8811	25.9307	4.7864	3.06626	0.229222	0.118248	0.34521	0.681693
Ube2z		32.8591	40.6735	2.74831	3.71219	0.0836394	0.0912681	0.345073	0.230406
Ufc1		126.719	156.767	16.1305	8.65406	0.127293	0.0552033	0.344165	0.338673
Gstm4		11.1337	13.8534	4.90383	4.10031	0.440451	0.29598	0.343979	0.749369
Orc2		9.78212	12.0938	3.0704	1.79692	0.313879	0.148582	0.343523	0.492154
Hars		28.6496	35.1529	3.89659	6.57852	0.136009	0.18714	0.34348	0.500032
Man1a		23.4041	28.7824	4.16179	3.40647	0.177823	0.118352	0.34329	0.166859
Sec61b		264.768	326.9	34.5012	9.37179	0.130307	0.0286687	0.343199	0.172412
Fam13b		25.0218	31.4331	1.41117	18.0298	0.0563977	0.573591	0.343003	0.380943
Srprb		51.0821	63.034	0.43039	1.18962	0.00842545	0.0188728	0.342723	0.286573
Cirh1a		16.1773	20.1517	4.50721	5.38256	0.278613	0.267102	0.342477	0.557744
Uqcr10		125.333	155.571	20.8412	31.6766	0.166287	0.203615	0.342127	0.681174
Sec61a2		8.60234	10.626	1.82547	0.610658	0.212206	0.0574681	0.341847	0.710254
Rnf103		21.6712	27.0414	6.22108	10.4007	0.287067	0.384621	0.341325	0.415435
Eml3		12.5573	15.6412	2.45589	4.9752	0.195575	0.318083	0.341076	0.459196
Zfp526		5.76621	7.06814	1.1568	2.18678	0.200617	0.309385	0.340941	0.626031
Trabd		109.964	135.232	12.7967	13.2875	0.116372	0.0982569	0.340902	0.259496
Osbpl8		8.1506	10.0655	0.606947	1.07501	0.0744665	0.106801	0.340245	0.678128
Poc5		6.05886	7.54994	1.12526	2.93283	0.185722	0.388458	0.340188	0.786452
Ranbp3		35.749	44.5386	4.99975	14.7899	0.139857	0.332069	0.339802	0.21958
Cnp		4.17608	5.2557	2.4237	4.02101	0.580377	0.765075	0.339564	0.802437
Vegfb		29.9631	37.0095	3.82995	3.97164	0.127822	0.107314	0.339122	0.703835
Ddhd2		10.6876	13.2576	1.68066	3.05308	0.157254	0.230289	0.339063	0.500666
Rnf138rt1		21.285	25.9231	6.71161	8.6096	0.315321	0.33212	0.339001	0.649503
Tprkb		11.2483	13.8797	3.77585	3.29021	0.335683	0.237053	0.3388	0.592819
Kdf1		14.5881	18.0515	3.15174	2.78889	0.216049	0.154497	0.338541	0.575439
Arfip2		45.3271	55.6082	5.26939	4.64663	0.116252	0.0835602	0.337145	0.320421
Nucb1		127.779	157.09	14.2085	5.25727	0.111195	0.0334665	0.336954	0.240527
Pex10		8.5864	10.4853	2.97894	1.34761	0.346937	0.128523	0.336406	0.762903
Thnsl1		5.76294	7.09541	1.0872	0.537506	0.188654	0.0757541	0.336005	0.74469
Hira		9.76168	12.0941	3.52287	3.82767	0.360887	0.316491	0.335887	0.608032
Hmgcl		25.0221	31.2811	4.16021	18.0512	0.166261	0.577063	0.335728	0.696643
Csrp1		39.558	48.4523	9.56831	9.55016	0.241881	0.197104	0.335544	0.421172
Serpinh1		5.97903	7.19132	4.83404	4.92775	0.808499	0.685236	0.335322	0.589435
Dpp3		34.7854	42.609	3.62489	5.44796	0.104207	0.127859	0.335172	0.297094
Ccdc134		23.4683	28.8958	2.56524	5.2962	0.109307	0.183287	0.335172	0.448914
Itm2c		218.87	269.366	9.2517	28.2429	0.0422703	0.10485	0.335098	0.262516
Mtmr9		14.4104	17.8794	3.68347	5.00566	0.255611	0.279968	0.335019	0.523266
Ubl5		42.2744	52.5759	8.70253	20.8367	0.205858	0.396317	0.334963	0.265702
Bpgm		15.5	18.987	2.50713	0.886504	0.161751	0.04669	0.333651	0.708581
AI846148		16.7027	20.4497	3.24557	1.54412	0.194314	0.0755084	0.333569	0.300059
Sirt2		50.5811	62.5477	10.767	18.1283	0.212866	0.289832	0.333438	0.333637
Mtss1l		35.4661	43.6512	4.65958	6.62802	0.131381	0.15184	0.333313	0.221473
Creld2		284.855	345.778	49.0588	124.048	0.172224	0.358749	0.333225	0.287716
Cxxc5		37.3253	46.6944	5.62873	30.4756	0.150802	0.65266	0.333079	0.340219
Hace1		6.01781	7.5076	1.251	4.41326	0.207883	0.587838	0.333013	0.619575
Cisd1		54.3445	66.7287	7.20284	3.75153	0.13254	0.0562206	0.332638	0.426671
Arsb		33.0893	41.0481	2.34443	15.376	0.0708517	0.374584	0.332591	0.212409
Ppp6r2		9.3499	11.5578	1.47263	3.42945	0.157502	0.296723	0.332449	0.450405
Tmem50b		40.722	50.1059	4.41908	10.2567	0.108518	0.204701	0.332352	0.271326
Cep104		28.8296	35.8466	1.03332	16.7735	0.0358422	0.467923	0.332191	0.350311
Gtf2f2		21.0486	26.0253	12.53	9.26553	0.595287	0.35602	0.331249	0.812747
Sp1		11.6971	14.5143	1.71498	6.36973	0.146616	0.43886	0.33074	0.254915
Mir29c		19.7281	24.179	15.3973	19.1688	0.780478	0.792787	0.330365	0.869194
Blzf1		7.84139	9.61775	0.787144	0.834221	0.100383	0.0867376	0.330331	0.709372
Fhad1		4.98746	6.19026	0.966648	3.50236	0.193815	0.565786	0.32982	0.616848
Rpl22		32.1971	39.5251	3.19172	5.11794	0.0991308	0.129486	0.329651	0.257089
Slc9a3r1		16.105	19.9555	3.80508	8.76773	0.236267	0.439364	0.329622	0.519302
Abcb9		26.2847	32.3188	2.04289	5.98279	0.0777215	0.185118	0.329558	0.250716
Cep131		6.66814	8.05584	0.998032	3.08792	0.149672	0.383314	0.32923	0.594653
Ppp5c		45.1437	55.7854	2.08259	18.9124	0.0461325	0.339021	0.329207	0.318864
Stam2		24.0801	29.7959	1.46672	11.7477	0.0609102	0.394271	0.328926	0.282365
Herc3		7.28024	9.0006	1.24952	3.4624	0.171632	0.384685	0.328256	0.474932
Dgcr8		4.44167	5.52416	0.930663	2.95024	0.20953	0.534061	0.328238	0.653746
Rabl6		50.5238	62.2074	2.13431	15.7852	0.0422437	0.25375	0.32799	0.154661
Fam45a		18.6877	23.0921	4.28287	10.3296	0.229182	0.447322	0.327363	0.770106
Ifitm2		23.7774	29.5908	6.50763	17.2488	0.27369	0.582912	0.3272	0.641238
Rab4b		61.2346	75.5914	10.4202	31.7713	0.170168	0.420304	0.326977	0.373734
Poc1b		8.41585	10.3901	1.09242	4.11389	0.129805	0.395942	0.326766	0.616267
Zc2hc1c		5.23823	6.34323	0.850942	1.78919	0.162449	0.282064	0.326386	0.64374
Blvra		6.65884	8.24942	1.96666	4.33883	0.295346	0.525956	0.326235	0.779192
Rhobtb3		6.79338	8.33491	2.07719	1.84498	0.305766	0.221355	0.325943	0.716986
Atf2		16.1112	19.8076	3.26719	5.49633	0.20279	0.277486	0.325895	0.228764
Alg1		32.1862	39.5116	5.36264	10.4499	0.166613	0.264477	0.325168	0.4658
Tmem55a		14.2886	17.5295	0.806398	3.84976	0.0564365	0.219617	0.325117	0.726047
Sppl2a		10.0957	12.3212	3.48922	1.00825	0.345615	0.0818299	0.324831	0.477134
Stub1		86.0812	105.619	4.00303	24.2356	0.046503	0.229463	0.324787	0.144621
Manf		351.519	427.314	25.8725	41.0548	0.0736019	0.0960764	0.324582	0.28638
Ctage5		65.8936	80.6138	0.886016	10.268	0.0134462	0.127372	0.324354	0.113655
Clasp1		6.24398	7.67575	0.952779	2.44961	0.152592	0.319136	0.324258	0.697774
Cbll1		5.40449	6.68236	1.10048	2.8611	0.203624	0.428158	0.324221	0.646822
Ybx1		55.8263	68.0176	3.77383	3.54484	0.0675996	0.0521166	0.324168	0.153031
Tmem132a		4.18686	5.08546	1.88408	0.974848	0.449999	0.191693	0.324085	0.676506
Ppapdc1b		108.038	131.717	11.9968	6.20381	0.111043	0.0470994	0.323893	0.375352
Necap2		21.9369	27.0315	3.49698	10.2277	0.159411	0.378363	0.323705	0.430287
Gipc1		13.9741	16.9569	2.95287	2.34844	0.211311	0.138495	0.323662	0.628023
1110051M20Rik		15.0185	18.2561	2.21859	1.10075	0.147724	0.0602948	0.323515	0.589196
Leprel2		4.67922	5.70033	1.40462	0.40484	0.300184	0.0710204	0.323093	0.677673
Prdx1		87.0068	105.655	14.3813	10.9731	0.16529	0.103858	0.322624	0.234544
Rif1		5.65977	6.92999	0.40681	1.78319	0.0718774	0.257315	0.32239	0.40682
Eif2b5		25.4502	31.4904	3.76754	16.4413	0.148036	0.522105	0.322251	0.377442
Iah1		15.3694	18.7525	6.5562	0.794978	0.426576	0.0423932	0.322122	0.735939
Csnk2a2		18.1889	22.4302	2.43468	10.3674	0.133855	0.462208	0.321875	0.370954
Gcdh		25.0188	30.6364	4.80635	7.65894	0.19211	0.249995	0.321813	0.673025
Foxred2		11.8642	14.5941	1.87357	5.50507	0.157918	0.377212	0.321729	0.482561
Zswim1		10.7644	13.1475	1.79037	3.46594	0.166322	0.26362	0.321712	0.590354
Maneal		11.7134	14.3686	2.29148	4.05652	0.19563	0.282318	0.321705	0.571924
Zbed3		11.0041	13.3147	2.65641	1.8046	0.241402	0.135534	0.32162	0.635565
Setd1b		8.99982	11.1307	1.44607	6.10505	0.160678	0.548486	0.321041	0.329606
Urb1		6.07582	7.48214	1.45216	3.06712	0.239007	0.409926	0.320476	0.420518
Cdhr1		34.0319	41.6612	5.55768	11.5321	0.163308	0.276807	0.320349	0.278469
Arid4b		11.9699	14.7154	2.76732	4.79256	0.23119	0.325684	0.320162	0.304802
Tubgcp2		9.1917	11.1461	0.575713	2.0467	0.062634	0.183624	0.320131	0.701126
Fubp3		14.5958	17.9831	3.77206	7.17495	0.258434	0.398984	0.320045	0.451661
Lsm1		6.20682	7.59253	1.78443	1.76748	0.287495	0.232792	0.320042	0.758107
2310061I04Rik		19.8564	24.102	2.31521	1.798	0.116598	0.0745997	0.319628	0.619236
9430008C03Rik		5.43157	6.66755	1.22477	2.09553	0.225491	0.314288	0.319588	0.630366
Gpn1		9.86993	12.0773	1.45317	2.8958	0.147232	0.239772	0.31939	0.752283
Loxl2		6.32408	7.70348	1.64666	0.846603	0.260379	0.109899	0.319332	0.739506
Ndufs5		33.1129	40.4841	5.64155	8.54552	0.170373	0.211083	0.319215	0.80239
St3gal1		8.28514	10.1324	2.09563	2.9681	0.252939	0.292933	0.319097	0.53848
Cox20		37.7642	46.4445	9.62065	19.6091	0.254756	0.422205	0.319037	0.669308
Nudt8		14.0738	17.1904	7.81099	4.81274	0.555003	0.279966	0.318794	0.817299
Adck1		8.16433	9.99286	2.31853	2.46059	0.283983	0.246235	0.318087	0.74574
Aaas		6.57011	7.92584	0.986512	1.70648	0.150151	0.215306	0.318016	0.670522
Trim8		15.6741	19.1075	2.31721	2.65505	0.147837	0.138953	0.318014	0.387823
Ubxn11		6.34366	7.85764	2.84545	4.52494	0.44855	0.575865	0.317844	0.791215
Dopey1		7.73665	9.51621	0.284913	4.26188	0.0368264	0.447855	0.317424	0.320742
Pef1		42.4181	51.7418	6.16424	9.26248	0.145321	0.179013	0.317355	0.387136
Actr8		22.2503	27.2653	2.22295	8.3462	0.0999068	0.306111	0.317297	0.434176
Dhx40		32.6474	39.8995	1.1242	9.79563	0.0344346	0.245508	0.317266	0.275718
F8a		21.6694	26.6539	3.4798	11.6654	0.160586	0.437663	0.317255	0.423318
Jag2		8.98688	11.0679	1.64874	5.56098	0.18346	0.50244	0.317021	0.72142
Galk2		20.0251	24.3259	4.47407	0.867186	0.223423	0.0356487	0.316999	0.482381
Commd9		32.6533	39.9961	5.15032	13.4285	0.157727	0.335745	0.316852	0.565528
Pmpcb		41.0697	50.1488	5.52671	11.7005	0.134569	0.233316	0.316381	0.388193
S100a4		15.9697	19.1298	0.573714	8.16634	0.0359251	0.42689	0.316373	0.818966
Ppp3cb		21.3379	26.163	1.7486	11.4125	0.0819479	0.436207	0.31629	0.678008
Tspo		14.1098	17.1559	5.00536	3.21528	0.354743	0.187416	0.315917	0.838233
Mrpl47		11.0751	13.4766	2.35145	2.1559	0.212319	0.159973	0.315712	0.727271
Sdhc		96.7448	117.767	15.8114	23.0877	0.163435	0.196045	0.315548	0.3318
Sec62		54.0802	65.8918	5.28436	13.1805	0.0977134	0.200032	0.315369	0.165868
Slc22a5		4.66598	5.60388	1.19311	1.35201	0.255704	0.241263	0.315141	0.80934
Tsn		22.5855	27.6815	4.91531	10.134	0.217631	0.366092	0.31478	0.48394
Nsa2		5.48943	6.6076	1.63753	1.61171	0.298306	0.243918	0.314683	0.67654
Tmem161a		20.0176	24.6812	9.05952	15.3226	0.452577	0.620821	0.314615	0.482964
Fbxo6		12.5916	15.438	2.08507	5.97652	0.165593	0.387132	0.31449	0.746422
Slc37a4		42.3082	51.55	6.60525	12.1837	0.156122	0.236348	0.314164	0.447202
Taf1b		6.20066	7.51533	1.82589	1.6994	0.294467	0.226124	0.313474	0.81524
Tmem97		15.1233	18.4743	6.38898	8.01819	0.422459	0.434019	0.312637	0.629779
Cntrob		10.7243	12.9891	2.85655	3.19255	0.266362	0.245787	0.312599	0.696086
Supt20		12.0048	14.711	2.18747	6.63896	0.182216	0.451292	0.312562	0.534722
Pitpna		32.9596	40.0177	3.53105	6.44897	0.107133	0.161153	0.312354	0.484354
Ddost		302.343	365.495	21.2737	6.36362	0.0703627	0.017411	0.312207	0.230042
Nprl2		13.5484	16.3277	1.5072	1.63865	0.111246	0.100361	0.31209	0.760759
Drg2		27.7942	33.7306	6.48871	4.32379	0.233455	0.128186	0.311496	0.574643
Fam173a		54.082	65.2122	5.32466	1.82455	0.0984554	0.0279787	0.311467	0.50405
Tysnd1		17.4174	21.0593	4.63177	4.34004	0.265928	0.206087	0.311237	0.479699
Clcn7		11.4619	13.9325	1.45068	3.20247	0.126565	0.229856	0.31118	0.45981
Rbm42		41.3697	49.554	7.44479	11.1956	0.179958	0.225928	0.310996	0.335717
Kctd5		7.27765	8.81456	0.875698	1.19549	0.120327	0.135627	0.310489	0.758719
Memo1		16.2689	19.8441	1.58038	7.6143	0.097141	0.383705	0.310221	0.748305
Arhgdig		13.9069	16.7986	3.95283	2.94711	0.284234	0.175438	0.309889	0.642796
Rras2		7.96997	9.69575	1.43348	4.05175	0.17986	0.417889	0.309829	0.617144
Trim24		7.0199	8.44216	0.815207	0.687728	0.116128	0.0814635	0.309682	0.377935
Brd9		15.898	19.4922	2.89525	9.54835	0.182114	0.489855	0.309603	0.57931
Nalcn		6.98427	8.4752	0.503461	1.83736	0.072085	0.216793	0.309128	0.436145
Srd5a3		22.2637	26.9376	4.98344	2.13467	0.223837	0.079245	0.309016	0.534942
Dpy19l4		6.8471	8.22794	1.06421	1.09704	0.155425	0.133331	0.308925	0.75312
Rbm28		10.831	13.0366	1.29812	1.33257	0.119852	0.102217	0.308848	0.424667
Mocs2		30.2334	37.0349	3.53972	19.0451	0.11708	0.514247	0.308765	0.491757
Bcas3		5.79323	7.01094	2.18922	1.2047	0.377894	0.171831	0.308617	0.749842
Brox		16.1484	19.6922	3.26609	7.41338	0.202255	0.376463	0.308547	0.522751
Socs6		5.07215	6.17618	0.840561	1.99523	0.165721	0.323053	0.307952	0.761919
Ctxn1		4.96979	6.16451	1.80906	5.96664	0.364012	0.967903	0.306569	0.852302
Ncald		38.9876	47.2262	0.597517	10.8732	0.0153258	0.230237	0.306339	0.242599
Tmem183a		21.5371	26.3807	4.99992	14.508	0.232153	0.549949	0.30621	0.407178
Cpeb1		49.4913	60.1228	4.54474	20.4282	0.0918291	0.339775	0.306123	0.200604
Me2		9.46807	11.5338	1.47802	4.63548	0.156106	0.401905	0.305952	0.65717
Rnf128		18.7794	22.7583	3.92565	5.88923	0.20904	0.258773	0.305858	0.344964
Tm9sf1		36.9159	44.7925	3.64958	11.2061	0.0988621	0.250178	0.305699	0.321681
Psmd8		56.0763	67.9728	5.16521	18.2125	0.0921103	0.267939	0.305524	0.366986
Trim7		4.74311	5.84937	1.34051	5.0338	0.282623	0.860571	0.305514	0.859115
Shfm1		117.85	143.006	2.87518	40.1069	0.024397	0.280457	0.30525	0.322556
Ccdc184		14.5604	17.4401	2.73814	1.53938	0.188054	0.0882664	0.30502	0.467336
Tmem178b		4.42769	5.3771	0.345714	1.75728	0.0780801	0.326808	0.304982	0.729727
Bax		52.6785	63.6488	6.05621	11.9752	0.114966	0.188144	0.304693	0.447967
Osgin1		13.7885	16.5073	2.80867	1.66865	0.203696	0.101086	0.304659	0.688689
Mrps9		15.4168	18.7202	6.07811	7.49123	0.394252	0.400169	0.304657	0.75159
Zfp236		8.08471	9.87417	0.891414	5.15714	0.110259	0.522286	0.304471	0.713127
Mrpl9		22.2712	26.7839	3.67579	2.50671	0.165047	0.0935903	0.304209	0.652343
Stra13		28.1769	33.5029	9.297	10.4706	0.329951	0.312529	0.303723	0.696722
Cdv3		11.4953	13.8222	1.28639	0.854532	0.111905	0.061823	0.30367	0.40351
Tbca		64.3858	77.0443	26.6214	13.888	0.413467	0.18026	0.303615	0.726389
Sh3bgrl		19.928	24.0877	3.92414	7.37497	0.196916	0.306171	0.30335	0.358183
Xxylt1		5.16928	6.32807	2.31063	3.66438	0.446993	0.579067	0.303032	0.84085
Zmym6		8.23583	10.0099	1.18217	3.96091	0.14354	0.395701	0.302933	0.49159
Cpped1		4.58876	5.47833	1.37618	1.26446	0.299903	0.230812	0.302729	0.720132
Aldh1l2		15.5154	18.6472	1.34714	1.93319	0.0868258	0.103672	0.302718	0.809898
Atp6ap1		135.703	163.093	13.1443	13.3075	0.0968606	0.0815943	0.302487	0.170997
Nifk		16.5299	19.8255	2.70015	0.425209	0.16335	0.0214475	0.302453	0.574055
Arhgap24		14.4916	17.6536	2.51037	8.03406	0.173229	0.455095	0.302366	0.590712
Bzw2		9.7329	11.7849	2.15716	3.24937	0.221636	0.275723	0.301706	0.762781
Tbc1d31		4.3022	5.10939	0.86231	1.43509	0.200435	0.280873	0.301705	0.815618
Rad21		50.1426	59.8579	9.26965	8.29076	0.184866	0.138507	0.301477	0.199596
Kars		50.4837	60.5463	1.81665	0.173359	0.0359848	0.00286326	0.30138	0.385933
Taldo1		82.7635	99.728	2.41483	17.0599	0.0291775	0.171064	0.301112	0.208955
Nit1		25.8899	31.2175	6.48062	6.93712	0.250315	0.222219	0.301	0.533353
Ankrd40		33.9438	41.0314	5.60723	11.0923	0.165192	0.270338	0.300909	0.53053
Rfxap		5.90558	7.15465	0.661423	2.58929	0.112	0.361903	0.300675	0.654742
Ergic2		20.3987	24.4999	3.39947	2.37933	0.166651	0.097116	0.300542	0.415084
Tssc4		68.6621	82.4965	5.13702	10.824	0.0748159	0.131205	0.300488	0.376274
Tmem206		35.3143	42.2631	2.57225	5.78523	0.0728388	0.136886	0.30026	0.669193
Asic1		12.3884	14.8649	2.90555	1.76109	0.234538	0.118473	0.299798	0.765396
Mphosph6		19.7488	23.6086	4.78718	4.57269	0.242404	0.193687	0.299599	0.675469
Pitrm1		20.6702	24.699	1.50837	3.43637	0.0729731	0.13913	0.299435	0.339781
Stambpl1		4.31267	5.23606	1.1305	1.96876	0.262135	0.376	0.299195	0.833418
BC002163		17.6637	21.2833	3.19163	4.18554	0.180689	0.196659	0.299012	0.800999
Atp5j		107.493	128.95	21.4554	8.88747	0.199598	0.0689216	0.298912	0.33818
Trnau1ap		12.87	15.4414	1.36789	1.79579	0.106285	0.116297	0.298435	0.639013
Vps4b		28.9119	34.8239	1.19479	8.49672	0.0413254	0.243991	0.297417	0.430087
Pcnxl4		4.26403	5.12551	1.51735	0.909985	0.355849	0.17754	0.2974	0.815223
Arhgef18		7.89231	9.46775	1.54928	0.823644	0.196302	0.0869947	0.297175	0.712633
Pdia4		219.262	259.301	30.5679	87.5887	0.139413	0.337788	0.296962	0.285976
Ddrgk1		84.9477	101.835	3.71389	11.9474	0.0437197	0.11732	0.296953	0.432708
Kpnb1		37.1532	44.4928	2.62487	3.39526	0.0706499	0.0763102	0.296895	0.121155
Naa25		9.22249	11.0761	2.85651	3.52731	0.309733	0.318461	0.296858	0.612963
Bex1		52.8397	63.4146	5.26444	7.75173	0.0996304	0.122239	0.296596	0.625367
Zfp956		8.4835	10.1759	1.02239	2.08278	0.120515	0.204678	0.296589	0.536068
Dnajc18		7.05296	8.49732	4.07396	2.20071	0.577624	0.258989	0.296585	0.741706
Pomt1		8.58409	10.434	4.52586	6.37426	0.527238	0.610909	0.296376	0.810953
Churc1		45.1736	54.3648	9.54978	12.0986	0.211402	0.222544	0.296288	0.565834
Map3k10		19.5796	23.6694	1.84071	9.19336	0.0940117	0.388406	0.296213	0.435138
Scaf1		31.7298	38.1932	3.84607	9.68859	0.121213	0.253673	0.296198	0.206595
Mypop		12.5297	15.0109	1.14919	2.09004	0.0917169	0.139235	0.296082	0.672735
Prdx2		110.161	132.291	9.15606	24.9958	0.083115	0.188946	0.295932	0.186474
Ccdc94		11.1827	13.556	4.72437	7.58599	0.422471	0.559603	0.295837	0.728054
B4galt1		4.4854	5.38907	1.09957	0.771976	0.245145	0.143248	0.295773	0.644386
Eif4ebp1		56.1647	67.0109	15.2066	4.42086	0.270751	0.0659723	0.295522	0.797438
Zfp954		9.64329	11.5703	0.885982	2.59297	0.0918755	0.224105	0.295268	0.653657
Acd		30.7094	36.748	10.1355	4.87985	0.330047	0.132792	0.295233	0.571984
Atp6v0a2		18.4258	22.0359	1.50887	2.45652	0.0818889	0.111478	0.295015	0.264899
Gtf3c3		5.61719	6.6789	2.37577	1.52284	0.422946	0.228008	0.294897	0.773542
Abtb1		9.83748	11.6588	2.89479	2.26395	0.294262	0.194184	0.294896	0.654676
C1qbp		27.2998	32.6958	5.39216	2.81923	0.197517	0.0862259	0.294814	0.55483
Fem1a		13.5146	16.2812	1.8923	4.83142	0.140019	0.296749	0.29465	0.359153
Kctd3		9.95459	12.0688	1.56932	5.35757	0.157648	0.443919	0.294649	0.528193
Rc3h2		8.48488	10.1958	0.425967	2.90613	0.050203	0.285034	0.293988	0.274513
Zfand3		38.6706	46.3339	2.98142	8.29015	0.0770979	0.178922	0.293977	0.238364
Cry1		15.6111	18.668	1.90655	2.00088	0.122128	0.107182	0.293969	0.37296
2510009E07Rik		7.46515	8.93462	0.838468	2.41896	0.112318	0.27074	0.29377	0.562674
2610301B20Rik		14.248	17.261	2.00001	9.14953	0.140371	0.530069	0.293223	0.784833
Fosl1		22.4953	27.2259	7.66014	14.8058	0.340521	0.543812	0.2928	0.801787
Psmd1		38.7778	45.9496	2.76316	8.67903	0.0712561	0.188881	0.29217	0.240959
Hook2		28.9444	34.9242	4.31666	14.463	0.149136	0.414127	0.29181	0.436285
Rhbdd1		15.9819	19.2068	0.957302	5.11691	0.0598989	0.266411	0.291789	0.720832
Fam114a1		41.106	49.3668	4.92981	13.0475	0.119929	0.264297	0.291739	0.262913
Slbp		9.49008	11.3812	1.33152	2.44488	0.140307	0.214816	0.291719	0.775386
Mis12		13.918	16.362	1.92904	7.03413	0.1386	0.429905	0.291512	0.803785
Dctn4		20.9746	25.2646	2.83885	9.24071	0.135347	0.365758	0.291497	0.511134
Itgb1		41.002	48.7971	2.69218	1.12381	0.0656597	0.0230303	0.291339	0.150199
Gabarap		304.498	361.951	25.3005	22.1467	0.0830892	0.0611869	0.291053	0.20837
Slc25a5		109.367	129.969	12.4092	7.71267	0.113464	0.0593423	0.29073	0.325498
Inpp5k		12.8836	15.5306	1.41543	6.0406	0.109863	0.388948	0.290725	0.617424
Drg1		50.728	60.3236	10.1575	10.6611	0.200235	0.176732	0.290077	0.401509
Zscan2		4.62247	5.6237	1.00603	3.95191	0.217638	0.702725	0.290069	0.718081
Hsd3b7		17.0831	20.5306	4.26983	7.18224	0.249945	0.349831	0.289955	0.670604
St6gal1		17.6192	21.2232	2.45581	8.52893	0.139383	0.401869	0.289866	0.3753
Hccs		8.66806	10.3106	1.04079	0.214755	0.120072	0.0208285	0.289792	0.759304
Zbtb8a		6.73457	8.07016	1.36201	2.73836	0.202242	0.339319	0.289443	0.824888
Sox13		4.30081	5.11128	1.97786	0.726285	0.459882	0.142095	0.289393	0.807917
Arpc3		88.5023	104.943	5.10335	10.5665	0.0576634	0.100688	0.289151	0.312043
Cyp20a1		21.9981	26.1316	3.84556	0.335433	0.174813	0.0128363	0.289146	0.802103
Minpp1		7.67382	9.30053	1.68213	5.33348	0.219204	0.57346	0.289045	0.821402
Lztr1		35.3304	42.2899	5.7302	8.72388	0.162189	0.206288	0.288682	0.244051
Tsfm		16.3228	19.4517	2.97036	2.35683	0.181976	0.121163	0.288574	0.775395
P2ry1		10.5672	12.618	4.69756	1.93782	0.444542	0.153576	0.288402	0.701943
Chac1		154.948	183.943	19.612	42.2026	0.126571	0.229434	0.288319	0.60993
Mfsd10		28.0227	33.3075	7.61017	1.94185	0.271572	0.0583007	0.288291	0.495172
Micu3		10.4953	12.5112	1.27292	1.30825	0.121285	0.104566	0.288262	0.634724
Snrpd2		48.4002	57.6407	6.07871	4.73578	0.125593	0.0821602	0.288039	0.60025
Ankrd16		10.2613	12.3717	3.50223	6.37852	0.341305	0.515572	0.287757	0.63772
Ube2j1		60.5497	72.1219	5.64539	10.1656	0.0932356	0.140951	0.287461	0.277503
Rpl41		646.034	766.794	67.7112	18.2744	0.104811	0.0238323	0.287378	0.297652
Apbb3		17.9854	21.6547	4.10144	10.7648	0.228043	0.49711	0.287074	0.518996
Katnb1		8.16885	9.7615	1.37555	1.78874	0.16839	0.183245	0.286331	0.566695
Yipf5		43.5176	51.2915	4.93721	9.37311	0.113453	0.182742	0.28632	0.281136
Tjp3		6.32592	7.61444	1.177	3.74246	0.186061	0.491495	0.286069	0.775342
Smarcc2		51.1138	61.187	5.27878	17.2426	0.103275	0.281802	0.285943	0.195667
Atxn10		64.2302	76.3466	6.20582	5.39784	0.0966185	0.0707017	0.285904	0.203772
Ralgapa2		5.48298	6.51888	0.812509	0.443112	0.148188	0.0679736	0.285759	0.327231
Pop4		5.50519	6.68185	2.59682	5.1107	0.471703	0.764864	0.28574	0.817115
Cnih1		34.6247	41.1376	4.18681	7.73122	0.12092	0.187935	0.285671	0.581551
Adprm		11.9906	14.3688	4.65372	5.49347	0.388114	0.38232	0.285569	0.692823
Cxx1c		47.4826	56.661	11.7026	12.2736	0.246461	0.216614	0.285444	0.514522
Fam86		16.454	19.3802	3.12124	4.10284	0.189695	0.211702	0.285361	0.745411
Uhrf2		22.7362	27.4416	3.60512	17.235	0.158563	0.62806	0.285309	0.439494
Tmem115		23.1345	27.704	1.47122	8.87371	0.0635942	0.320304	0.284913	0.515056
Pex19		21.4112	25.5613	2.67218	5.31254	0.124803	0.207835	0.284608	0.441375
Pdcd10		9.36993	11.1634	4.30624	6.34732	0.459581	0.568581	0.284084	0.826802
Nudt13		5.22042	6.27862	1.29091	2.58128	0.247281	0.411122	0.284016	0.649483
Tnfrsf23		6.18794	7.32726	1.48052	1.92368	0.239259	0.262537	0.283737	0.790984
Smarcd2		15.5283	18.591	2.97351	6.06855	0.19149	0.326424	0.283634	0.548992
Kcnn3		6.74981	7.96957	1.71963	1.07007	0.254768	0.13427	0.283544	0.502144
Ppm1b		27.4946	32.6164	5.74573	1.63513	0.208977	0.0501321	0.283426	0.253084
Dis3l2		7.57654	8.97488	0.903911	0.156719	0.119304	0.017462	0.283419	0.775504
Smim14		132.71	157.332	7.20251	7.8096	0.0542726	0.0496376	0.283173	0.177747
Gatad2b		19.4902	23.1205	5.62564	4.26137	0.28864	0.184311	0.283135	0.606602
Gyltl1b		10.5389	12.5818	1.64007	3.1499	0.155622	0.250355	0.283132	0.541408
Spryd7		13.3895	15.8054	1.67557	1.67311	0.125141	0.105857	0.283113	0.750286
Sertad4		6.39611	7.5939	2.78964	0.657751	0.436146	0.0866157	0.282923	0.630438
Inpp5b		11.2849	13.505	3.52872	4.6831	0.312694	0.346768	0.282809	0.806445
Dctn3		110.307	131.401	16.2144	26.0095	0.146994	0.19794	0.282572	0.271275
Rdm1		5.18676	6.32137	2.21573	5.03704	0.42719	0.796827	0.282431	0.828242
Trmt61b		11.6912	13.9534	3.40423	3.7928	0.291178	0.27182	0.282414	0.659444
Rnf149		9.17897	11.1192	1.64267	8.43732	0.17896	0.758808	0.281639	0.688395
Nsfl1c		44.0224	52.3472	3.00821	9.10803	0.0683336	0.173993	0.281609	0.505983
Os9		108.538	128.516	5.86099	9.24493	0.0539993	0.0719363	0.281058	0.283645
Rnf4		48.996	58.2906	5.62917	13.9535	0.11489	0.239378	0.280868	0.484465
Dynlrb1		66.5451	78.592	8.64199	6.56004	0.129867	0.0834696	0.280576	0.296334
Agtrap		10.403	12.4428	1.74943	4.62555	0.168167	0.371746	0.280515	0.579755
Arf5		110.334	130.938	17.1928	20.6407	0.155825	0.157637	0.280168	0.212751
Zfp9		31.8126	37.685	5.0791	6.97453	0.159657	0.185074	0.279651	0.361598
Jph3		5.17916	6.205	0.67621	2.71815	0.130564	0.438058	0.279628	0.711358
Tmem165		33.0033	39.1469	5.93512	7.56601	0.179834	0.193272	0.279577	0.488911
Pawr		19.8497	23.7803	4.765	9.52047	0.240053	0.400351	0.279571	0.497853
Celf4		6.65224	7.95633	1.58446	3.25715	0.238184	0.409379	0.279545	0.527861
Plekhj1		19.0479	22.6037	7.85547	3.77247	0.412407	0.166896	0.27937	0.673818
Srp14		129.004	152.482	6.5451	7.81549	0.0507356	0.0512551	0.279352	0.325057
Tradd		7.22904	8.64937	2.80763	4.28194	0.388383	0.495059	0.27912	0.863638
Gid8		12.6442	15.1728	2.57162	7.0009	0.203383	0.46141	0.278873	0.495703
1700096K18Rik		4.31388	5.19924	1.59862	3.41027	0.370575	0.655916	0.27882	0.868131
Krcc1		27.699	32.8213	3.59875	6.90706	0.129923	0.210445	0.278758	0.732372
Cntnap2		16.1604	19.2661	1.72095	6.14666	0.106492	0.31904	0.278654	0.77215
D2Wsu81e		17.953	21.4429	3.23815	8.42653	0.180368	0.392975	0.278585	0.672369
Galnt2		23.728	28.3266	2.74636	9.64014	0.115743	0.340322	0.278267	0.227936
Qsox2		22.4386	26.4662	2.8057	2.18399	0.125039	0.0825199	0.27806	0.53142
Ttll1		4.67513	5.5513	0.666358	1.17572	0.142532	0.211792	0.277795	0.736014
Ust		4.96523	5.948	0.327066	2.76319	0.0658712	0.464559	0.277791	0.831087
Psmd7		53.3401	63.2864	4.02327	12.5506	0.0754268	0.198314	0.277452	0.34299
Cox7a2		111.465	130.682	13.8122	27.3034	0.123916	0.208929	0.277172	0.40356
Slc17a9		19.6358	23.1947	4.82518	1.73801	0.245734	0.0749314	0.277165	0.565661
Baiap2l1		14.2771	16.6903	2.56253	6.03797	0.179485	0.361766	0.277148	0.436026
Mmaa		4.61205	5.52058	0.70793	2.78692	0.153496	0.504824	0.276863	0.70169
Taf11		36.5129	43.6868	7.81431	21.3844	0.214015	0.489493	0.276803	0.623751
Fam173b		16.9422	19.8064	2.37262	5.32216	0.140041	0.268709	0.276731	0.847982
Ntmt1		21.3159	25.4538	5.60619	12.9932	0.263004	0.510462	0.276207	0.678059
Sh3bgrl3		19.1662	22.5535	5.03754	4.37232	0.262834	0.193865	0.276044	0.714557
Fgd2		14.9574	17.6323	2.83787	3.13168	0.18973	0.17761	0.275837	0.592187
Hepacam2		140.817	166.243	13.5333	13.2965	0.0961056	0.0799826	0.275822	0.327991
Fbxo9		27.1271	32.2511	3.97549	10.1127	0.146551	0.313561	0.275793	0.730963
Zfp787		10.1051	11.8639	1.41535	2.33502	0.140063	0.196817	0.275488	0.774122
Kdm1a		47.5259	56.4465	2.90306	14.6795	0.0610838	0.26006	0.27537	0.236351
B3gnt1		7.31693	8.68815	1.64484	2.54713	0.2248	0.293173	0.275073	0.833826
Suco		22.267	26.4432	3.05114	7.00578	0.137025	0.264937	0.274861	0.272264
Myo1d		6.71122	7.97743	1.86684	2.06809	0.278168	0.259243	0.274765	0.510583
Lyrm5		13.3819	15.8669	2.87207	4.38933	0.214623	0.276635	0.274754	0.690952
Spcs3		122.884	144.179	7.42177	12.9796	0.0603968	0.0900242	0.274677	0.258186
Ptpn4		6.29415	7.42076	2.05422	0.408854	0.326369	0.055096	0.274645	0.764334
Rsu1		9.40842	11.205	2.08956	3.64618	0.222094	0.325407	0.274581	0.794153
H2-Ke2		36.2035	43.336	3.60641	23.2928	0.0996149	0.537494	0.274024	0.646686
Tbc1d19		17.2334	20.5567	3.81256	9.16195	0.221231	0.445692	0.273962	0.748793
Selo		15.3056	18.0656	4.97932	2.97894	0.325327	0.164896	0.273753	0.759659
Slc27a4		10.5684	12.4919	3.1978	1.58258	0.302582	0.126688	0.273445	0.59166
Sv2a		38.4972	45.8507	4.28267	17.8508	0.111246	0.389324	0.273396	0.344057
Cog6		50.2018	59.2534	3.15772	7.17486	0.0629005	0.121088	0.272994	0.21471
Pon2		11.5265	13.3819	0.88903	5.63553	0.077129	0.421132	0.272969	0.703009
Ablim1		7.10295	8.46186	0.524433	3.53354	0.0738331	0.417584	0.272873	0.563972
Rbpms		23.6098	28.0073	1.40932	9.09437	0.0596922	0.324715	0.27283	0.404622
Nkx2-2		67.371	79.7517	7.03667	21.51	0.104447	0.269713	0.272652	0.237707
Psma4		32.1794	37.7137	3.16752	6.12213	0.098433	0.162332	0.272428	0.561969
Pamr1		23.0243	27.3043	6.33493	9.78263	0.275141	0.358282	0.272406	0.572095
Erp29		115.741	134.919	20.8363	33.3035	0.180025	0.246841	0.272337	0.360758
Lrp5		6.31187	7.53082	1.60091	3.2205	0.253635	0.427643	0.27226	0.841751
Mir7654		30.0693	34.4488	21.8263	33.0151	0.725868	0.958384	0.271905	0.888702
Elk4		4.76203	5.67785	0.755415	2.69492	0.158633	0.474637	0.271838	0.721863
Psmd14		27.5249	32.5769	14.6661	7.53401	0.532832	0.231269	0.271833	0.753853
Ly6e		58.7224	68.9138	7.37749	2.5875	0.125633	0.0375469	0.271746	0.208235
Praf2		5.31415	6.27935	1.42618	1.7794	0.268375	0.283373	0.271394	0.871511
Gsn		24.5888	29.0727	3.72012	6.41361	0.151293	0.220606	0.271309	0.493773
Fam175b		17.7127	20.8006	2.73072	0.84577	0.154168	0.0406609	0.271255	0.741588
Gorasp1		22.032	25.8536	3.35392	1.68844	0.15223	0.0653076	0.27111	0.38748
Nfasc		14.5317	17.2036	1.49437	4.82695	0.102835	0.280578	0.270926	0.276343
Ndufaf2		7.43524	8.54883	4.19505	7.45792	0.564212	0.872391	0.270179	0.854433
Rhot1		11.9471	14.0217	2.91807	0.631579	0.24425	0.045043	0.269967	0.744359
Fuom		16.7412	19.5442	3.93483	2.92748	0.23504	0.149787	0.269834	0.809403
Slco3a1		4.24797	5.0765	1.46683	2.92673	0.345301	0.576526	0.269566	0.792292
Rem2		15.4774	18.1431	2.49828	4.54539	0.161415	0.250529	0.269406	0.514075
Tbcb		47.5377	55.804	7.85968	6.16314	0.165336	0.110443	0.26921	0.468809
Dhrs4		24.5307	28.4615	3.52311	8.76377	0.143621	0.307917	0.268734	0.817182
Ndufb7		98.004	114.834	5.41277	3.77515	0.05523	0.0328748	0.26871	0.454083
Rab11fip3		12.4385	14.7886	2.13966	6.62475	0.172019	0.447964	0.26867	0.397785
Tspan14		5.42961	6.39339	0.511326	1.29441	0.0941736	0.202461	0.26822	0.736358
Pdia3		733.881	857.562	71.6941	97.9008	0.0976918	0.114162	0.268171	0.483912
Ssx2ip		14.5861	17.2666	4.31345	5.26577	0.295724	0.304968	0.26805	0.526921
Edc3		7.66488	8.96136	1.56611	1.10076	0.204323	0.122834	0.267894	0.632948
Lta4h		17.802	20.6663	1.8695	6.55718	0.105016	0.317288	0.267806	0.75365
Farp2		4.38823	5.25801	0.596209	3.49144	0.135865	0.664022	0.267785	0.832655
Rps8		51.94	61.298	13.4398	11.9556	0.258756	0.195041	0.267751	0.474513
Kcmf1		21.954	25.942	2.77737	6.75311	0.126509	0.260316	0.267614	0.544088
Thap11		16.887	19.5849	4.75126	4.95966	0.281356	0.253239	0.267599	0.760005
Tshz1		15.4207	18.2012	2.45141	3.85284	0.158969	0.211681	0.267406	0.495008
Acadsb		32.3087	38.0942	6.83423	9.8045	0.211529	0.257375	0.267379	0.40984
Mok		4.72024	5.60932	1.54958	2.06107	0.328284	0.367436	0.267342	0.826294
Zfp282		5.55415	6.55992	0.940529	1.77154	0.169338	0.270056	0.267336	0.771226
Tmco1		16.2082	19.2147	2.14444	6.9279	0.132306	0.360552	0.267312	0.468254
Aktip		32.0092	37.4876	5.27991	1.67851	0.16495	0.0447752	0.267146	0.519195
Trappc3		43.1324	51.0736	14.651	17.9187	0.339676	0.350842	0.267111	0.540717
Slc12a6		10.4206	12.3644	0.0575434	5.01971	0.00552207	0.40598	0.267026	0.461815
Tbc1d10b		10.4311	12.2946	2.24378	3.09286	0.215105	0.251563	0.266622	0.754429
Psma3		17.5874	21.2196	4.87283	20.7048	0.277064	0.975738	0.266336	0.723507
Snord35a		4.48809	5.14168	4.23401	4.73324	0.943387	0.920563	0.266123	0.904183
Ppp2r3a		5.81921	6.77348	0.930277	1.2739	0.159863	0.188072	0.265986	0.748619
0610040J01Rik		74.4398	87.6722	11.2254	15.287	0.150799	0.174365	0.265895	0.410913
Anp32b		37.0597	43.7183	10.6824	9.95969	0.288247	0.227815	0.265377	0.508745
Mrpl41		8.47017	9.92787	3.08175	0.933345	0.363836	0.0940126	0.265272	0.708037
Rexo2		70.9874	83.2322	13.6267	12.1282	0.19196	0.145715	0.265142	0.41507
Yipf4		32.7526	38.7799	5.73208	15.5005	0.175011	0.399703	0.26505	0.444949
Eif2ak3		49.8489	58.7479	3.39533	15.6937	0.0681124	0.267136	0.265038	0.368441
Cyb561		53.3425	62.4223	7.52629	3.29713	0.141094	0.0528198	0.264918	0.535904
Calr		1062.07	1229.82	148.175	376.293	0.139515	0.305975	0.264065	0.503471
Nudt4		12.1128	14.1697	3.75685	0.992996	0.310157	0.0700787	0.264026	0.594441
Noc3l		6.57722	7.83595	1.58208	4.56761	0.240539	0.582904	0.263787	0.661024
Pdk2		9.32895	11.1031	1.41115	6.70065	0.151266	0.603492	0.263719	0.735743
Psmb4		160.436	188.517	7.17863	41.4113	0.0447445	0.219669	0.263376	0.205936
Rictor		6.38972	7.53781	0.964732	2.11006	0.150982	0.27993	0.263191	0.393536
Kat2a		14.9157	17.3574	3.6069	2.35357	0.241819	0.135594	0.263145	0.557577
Cebpz		14.6323	17.121	3.21611	1.82607	0.219796	0.106656	0.263063	0.472966
Ak3		11.0821	12.9819	3.49981	1.12469	0.315807	0.0866352	0.263036	0.66832
Asphd1		29.4684	35.0257	13.381	16.2318	0.454081	0.463424	0.262999	0.749018
Irf6		31.0587	36.3552	5.35189	5.57215	0.172315	0.15327	0.262865	0.311474
Samm50		32.2939	37.8388	2.68768	5.55613	0.0832255	0.146837	0.262805	0.489438
Ppat		77.3634	91.1499	6.14874	27.1061	0.0794786	0.297379	0.262703	0.25836
Zbtb7b		21.037	24.7313	4.83011	5.7295	0.229601	0.23167	0.262439	0.546808
Nmd3		26.3599	30.5396	3.16235	7.96497	0.119968	0.260808	0.262151	0.507061
1110012L19Rik		9.28374	10.944	3.12976	5.48259	0.337123	0.500966	0.262039	0.870532
Amph		16.1754	19.1295	3.77302	7.32308	0.233257	0.382816	0.261695	0.484417
Gtf2a2		29.1175	34.2952	9.6358	11.9387	0.330928	0.348117	0.261556	0.577839
Fry		5.56988	6.60174	1.11205	3.38586	0.199655	0.512873	0.261413	0.475271
Tpi1		69.4277	80.7542	3.27255	5.34825	0.0471361	0.0662287	0.261195	0.236617
Tmem246		4.44994	5.21708	0.687828	1.24078	0.15457	0.237831	0.261178	0.688592
Far1		20.2116	23.6868	3.01288	3.74044	0.149067	0.157912	0.260992	0.399252
Mrpl27		18.0026	20.9853	5.80827	4.97053	0.322636	0.236858	0.260835	0.822226
Actl6a		16.8281	19.5255	2.32281	3.47074	0.138031	0.177754	0.260454	0.614003
Hdgf		54.248	63.321	6.3487	2.86164	0.117031	0.0451926	0.260415	0.314374
Mir3082		137.05	154.976	33.4413	146.349	0.244007	0.944333	0.260282	0.871276
Mettl6		6.64007	7.78306	1.17883	1.47694	0.177533	0.189763	0.259891	0.801577
As3mt		33.43	38.9717	6.97407	3.76262	0.208617	0.0965476	0.25989	0.642657
Pepd		24.0786	28.0069	4.02899	1.70251	0.167327	0.0607889	0.259469	0.535801
6430706D22Rik		24.6167	28.4113	4.78889	7.15738	0.194538	0.25192	0.259142	0.344176
Usmg5		45.0599	52.2745	8.3293	10.1416	0.184849	0.194008	0.25894	0.802276
Alg12		21.0817	24.7288	2.11718	6.30943	0.100427	0.255145	0.258905	0.765371
Ndufa13		71.8133	83.5595	7.03926	1.32771	0.0980216	0.0158894	0.258842	0.334688
Spata7		9.02685	10.6649	2.28532	5.00779	0.253169	0.469558	0.258767	0.789947
Cog7		35.4796	41.5647	2.36409	8.20039	0.0666324	0.197292	0.258632	0.400727
Ccar2		21.0899	25.1092	1.83916	17.9775	0.0872057	0.715973	0.258563	0.473024
Babam1		35.1405	41.1696	7.62101	9.33188	0.216873	0.226669	0.2585	0.521381
Ubac2		7.37252	8.49225	0.78328	3.61358	0.106243	0.425515	0.258102	0.744374
Mrps28		31.5885	36.6064	4.51002	5.59788	0.142774	0.152921	0.257882	0.786801
Hmgn2		29.4325	34.2689	1.27822	3.46772	0.0434288	0.101192	0.257842	0.571443
Prkag2		28.5428	33.5049	4.5527	9.75827	0.159504	0.291249	0.257647	0.382697
2410006H16Rik		102.8	121.308	9.17026	59.4146	0.0892053	0.489785	0.25747	0.672592
Mrpl44		17.8242	21.1375	4.53355	12.7442	0.254348	0.602918	0.257402	0.832513
Dapk3		23.4782	27.4446	4.6371	3.7765	0.197506	0.137604	0.257318	0.591871
Rilpl1		4.41011	5.13308	2.00941	0.517799	0.455636	0.100875	0.257241	0.877288
Cul7		11.6329	13.6832	0.679056	4.88385	0.0583737	0.356922	0.256914	0.510358
Cpn1		53.1221	62.2941	10.236	19.8598	0.192687	0.318806	0.256874	0.337439
Zdhhc24		9.96103	11.7411	2.00173	5.1822	0.200956	0.441373	0.256834	0.79034
Ttc17		4.87991	5.69898	1.89335	1.06214	0.387989	0.186374	0.256356	0.6929
Lnpep		11.2463	13.1628	1.73885	3.73558	0.154615	0.283798	0.255194	0.535037
Ehhadh		4.75695	5.57469	1.7906	1.64088	0.376418	0.294345	0.255178	0.868413
Ift22		23.1047	26.5976	3.16716	7.96926	0.137079	0.299623	0.255156	0.793677
Nme2		125.695	145.066	5.84156	26.8571	0.0464741	0.185138	0.254808	0.301782
Ddit4		32.5032	37.6627	6.17651	8.68491	0.190028	0.230597	0.254687	0.777488
Nol7		25.8917	30.1993	2.46304	5.87422	0.0951287	0.194515	0.254683	0.542794
Aco1		13.5309	15.9839	2.06262	9.44417	0.152438	0.590857	0.254671	0.597299
Lrrc73		29.4028	34.2746	4.77462	7.09399	0.162386	0.206975	0.254444	0.607083
Fdx1		13.112	15.0545	1.47707	5.3379	0.11265	0.354572	0.25443	0.71765
Txndc12		46.2054	53.957	2.46418	11.2693	0.053331	0.208858	0.25429	0.49865
2300009A05Rik		35.4107	40.8165	3.05099	12.5617	0.0861603	0.307761	0.254241	0.738065
Strada		6.47598	7.50862	0.381403	0.258095	0.058895	0.0343732	0.253847	0.700676
Plod1		8.59603	10.0217	1.69848	1.3629	0.197589	0.135994	0.253713	0.78438
Ubxn1		61.9521	72.4499	7.5078	15.5806	0.121187	0.215054	0.253679	0.411796
Dnajc25		8.33014	9.68259	2.03032	0.870241	0.243732	0.0898769	0.25321	0.758341
Akt1s1		21.7183	25.359	4.14749	5.79081	0.190967	0.228353	0.252848	0.521034
Rom1		7.33182	8.52139	1.4062	1.4547	0.191793	0.170711	0.252809	0.825352
Rpl37		69.2674	81.6339	8.81356	43.2787	0.12724	0.530156	0.252685	0.390626
Trappc1		50.5841	58.6711	7.12971	6.53599	0.140948	0.1114	0.252609	0.772343
Ak1		18.0685	21.2984	3.76238	10.7226	0.208228	0.503445	0.251871	0.771328
Gadd45a		57.3276	66.0692	8.40464	12.368	0.146607	0.187198	0.251822	0.435935
Frmd4b		9.79682	11.5371	1.97	6.02727	0.201085	0.522424	0.251747	0.532945
Ubap1		27.1275	31.5233	2.30775	5.89373	0.0850705	0.186964	0.251506	0.445945
Myl6		254.281	294.936	27.8772	25.3458	0.109631	0.0859366	0.251208	0.222874
Ptprr		5.7521	6.67512	1.895	0.443379	0.329445	0.0664226	0.251188	0.748622
Arl1		144.69	168.045	7.93143	14.746	0.0548168	0.0877503	0.251133	0.389715
Cnot3		17.7397	20.7239	0.729516	5.94974	0.0411233	0.287096	0.250984	0.500659
1700123O20Rik		11.3626	13.2281	2.50682	2.61767	0.22062	0.197887	0.250739	0.858323
Stx12		41.5001	48.3346	7.30577	8.97834	0.176042	0.185754	0.250649	0.656308
Skap1		29.9195	34.6903	6.77813	1.21892	0.226546	0.0351371	0.250628	0.61978
Psmc3		47.6625	55.2682	4.21794	4.44689	0.0884961	0.08046	0.250508	0.476979
Ddhd1		4.44746	5.14955	1.11819	0.536079	0.251423	0.104102	0.250129	0.519333
Sytl5		8.88843	10.3815	1.06292	3.14834	0.119585	0.303266	0.249832	0.310011
Diras2		10.1356	11.8273	2.28766	2.97699	0.225706	0.251705	0.249648	0.811394
Fads2		13.2328	15.3064	4.77654	5.20363	0.360961	0.339965	0.249599	0.6194
Clint1		55.083	64.0467	4.19154	11.0174	0.0760949	0.172021	0.249239	0.236051
Pdk3		10.3528	11.8893	1.67368	2.93624	0.161664	0.246965	0.249209	0.802798
Tmem130		12.5333	14.5896	1.54135	3.81792	0.12298	0.261688	0.249154	0.546703
Ctns		12.5847	14.7806	1.42294	6.90112	0.113069	0.466905	0.248983	0.780267
Lipo1		8.24125	9.54014	3.14545	1.94248	0.381671	0.203611	0.248928	0.800208
Ssrp1		53.7268	62.6507	7.92049	15.828	0.147422	0.252639	0.248892	0.408007
Pdxk		19.6283	22.9915	3.88624	9.44397	0.197991	0.41076	0.248795	0.513869
N6amt1		10.1451	11.5012	2.28179	7.62872	0.224915	0.663298	0.248791	0.830774
Npnt		8.78578	10.2307	1.55527	2.9994	0.177021	0.293177	0.248752	0.842062
Vps25		65.5765	76.2111	8.43978	12.0674	0.128701	0.158341	0.248694	0.388531
AI467606		4.86614	5.50235	1.76514	4.93613	0.36274	0.897095	0.248656	0.859558
Enkd1		4.80399	5.4084	2.22145	4.76898	0.462417	0.881774	0.248652	0.865269
Sun1		40.4425	47.3079	2.29187	17.9244	0.0566699	0.378888	0.248406	0.357966
Fam120c		11.6129	13.5352	1.46908	3.85589	0.126504	0.284878	0.248186	0.763533
Mrm1		4.57986	5.15585	0.685997	4.5335	0.149786	0.879293	0.248156	0.891469
Umps		20.4658	23.6638	2.97379	1.73689	0.145305	0.0733986	0.247837	0.44924
Psmb7		75.284	87.8156	14.2933	26.5825	0.189858	0.302708	0.247734	0.400107
Gorasp2		164.823	191.106	12.5672	24.6975	0.0762465	0.129235	0.247711	0.267244
Tbc1d22a		20.4934	23.6292	1.96762	2.09731	0.0960122	0.0887594	0.247528	0.403193
Rint1		19.7605	23.0066	3.7114	5.59711	0.187819	0.243282	0.247318	0.646338
Socs7		14.1215	16.4489	1.00152	5.02586	0.0709217	0.305543	0.246937	0.324597
Zfp329		4.48244	5.24977	0.53646	2.49097	0.11968	0.474491	0.246829	0.831271
Taf10		40.0502	45.9209	5.0234	13.3765	0.125428	0.291293	0.246775	0.657006
Mcur1		10.222	11.8684	0.654889	2.41677	0.0640669	0.20363	0.246342	0.646053
Dld		45.7703	52.7002	2.39019	4.95562	0.0522213	0.0940342	0.245949	0.422327
Trim56		8.08173	9.4177	2.8352	3.46773	0.350816	0.368214	0.245901	0.6981
Snx21		11.7115	13.6058	3.42096	2.98748	0.292103	0.219575	0.245713	0.744893
Parp2		18.638	21.6984	4.6563	5.77751	0.249828	0.266264	0.245557	0.637316
Cdc26		25.1526	29.2553	7.69628	9.01949	0.305983	0.308303	0.24506	0.706551
Atp5b		349.205	403.267	6.358	21.1427	0.0182071	0.0524285	0.244549	0.400363
Tubg1		17.7714	20.1186	4.95853	11.4772	0.279017	0.570479	0.244399	0.72668
Phyh		88.0626	102.217	6.013	26.7582	0.068281	0.261779	0.244361	0.498679
Tbc1d5		6.67841	7.73245	1.76484	1.22133	0.26426	0.157949	0.24428	0.77232
Slc35b3		8.7196	10.1174	3.67716	2.52592	0.421712	0.249661	0.243967	0.845576
Pcna		49.8284	57.4266	4.64721	2.28464	0.0932641	0.0397837	0.243585	0.760008
Tbc1d7		8.59225	9.87383	1.66598	0.633028	0.193893	0.0641117	0.242922	0.837277
Mllt11		9.11888	10.4927	1.9913	2.58552	0.218371	0.246411	0.242891	0.806162
Tada2b		11.1838	12.9352	2.35451	2.38234	0.210528	0.184175	0.242857	0.763867
Chtop		41.0434	47.8282	2.01584	17.8328	0.0491148	0.372851	0.242544	0.363155
1600012H06Rik		15.474	17.9893	2.54026	6.23868	0.164163	0.346799	0.242312	0.668163
Capn7		25.3285	29.316	1.24745	5.87539	0.0492508	0.200416	0.241979	0.39051
Camsap1		5.65384	6.57053	0.673423	2.16074	0.119109	0.328853	0.241926	0.54235
Kdelr1		138.104	159.231	7.83297	19.7281	0.056718	0.123896	0.241231	0.345261
Dusp14		14.6764	16.9064	4.05257	1.28482	0.276128	0.0759961	0.240806	0.859487
Rbm15b		29.488	33.5645	3.82194	11.934	0.12961	0.355554	0.240575	0.487736
Slc2a5		128.827	148.614	20.0197	17.5773	0.1554	0.118275	0.240509	0.289638
Hagh		65.1014	75.3259	2.54251	15.0102	0.0390546	0.19927	0.240434	0.488615
Serpini1		15.6683	18.1469	2.1916	5.30554	0.139874	0.292367	0.240239	0.778787
Plekha3		12.3135	14.4317	4.84256	9.01043	0.393271	0.624348	0.240073	0.788163
Mrps5		15.9558	18.5357	4.2234	7.65213	0.264694	0.412832	0.239851	0.845936
Mat2b		23.0878	26.6995	6.76053	5.13467	0.292818	0.192313	0.239793	0.781079
Gdap1l1		37.0577	42.5429	6.29668	2.57541	0.169916	0.0605367	0.239605	0.471305
Lace1		8.77207	10.2028	2.34895	3.57112	0.267776	0.350012	0.239357	0.846009
Igsf5		5.03129	5.61881	1.78073	4.87362	0.353931	0.867376	0.239304	0.88045
Vprbp		9.75088	11.3136	0.432612	3.49549	0.0443665	0.308962	0.239191	0.522474
Pdzd11		47.6513	54.6394	1.81244	4.60085	0.0380355	0.0842039	0.238899	0.590233
Psmb5		40.3136	46.1705	5.45597	3.08049	0.135338	0.0667199	0.238517	0.667215
Sumf1		29.6043	34.2437	5.02494	9.81025	0.169737	0.286483	0.238194	0.482549
Dmrtc1a		4.87592	5.73279	3.02719	3.8182	0.620845	0.666028	0.23816	0.849817
Trim27		12.1725	14.0074	1.31182	1.29384	0.107769	0.0923681	0.237974	0.581812
Fbrs		25.0399	28.8983	6.17579	5.44941	0.246638	0.188572	0.237824	0.458483
Tmem214		81.8492	94.4091	7.3794	17.4534	0.0901585	0.18487	0.237638	0.379889
Rdx		21.7394	24.8633	1.92064	2.80702	0.0883485	0.112898	0.237536	0.422399
Lamtor5		26.2804	30.2001	5.78952	5.21912	0.220298	0.172818	0.237483	0.710844
Ube2k		12.3104	14.0574	3.00287	1.43914	0.243929	0.102376	0.237242	0.534474
Car10		31.2637	35.9994	4.57713	4.44484	0.146404	0.12347	0.236928	0.543287
Angel2		19.73	22.8455	1.32718	7.08156	0.067267	0.309975	0.236897	0.614657
Rngtt		4.36642	5.14328	0.845726	4.12343	0.193689	0.801711	0.236663	0.851943
2900076A07Rik		14.3864	16.7755	5.99815	10.6382	0.41693	0.634149	0.236358	0.831784
Akt2		30.9038	35.7594	4.49706	11.7081	0.145518	0.327412	0.236245	0.391238
Gtf3a		23.4245	26.8032	5.66612	1.78411	0.241889	0.0665633	0.236236	0.782786
Ik		73.1304	84.3893	10.1617	19.9138	0.138954	0.235976	0.236142	0.420734
Golph3l		19.1285	21.8646	3.50238	1.46435	0.183098	0.0669736	0.236132	0.591265
Cdr2		41.1061	46.9503	5.7761	4.62923	0.140517	0.0985985	0.235972	0.512744
Foxk2		16.5243	18.8989	2.22155	1.12398	0.134441	0.0594735	0.235801	0.401165
Tbl3		14.8183	17.0324	2.42089	2.85544	0.163371	0.167648	0.235676	0.603762
Dcps		19.2143	21.5529	3.47861	13.8196	0.181043	0.641197	0.235413	0.741481
Mthfsd		12.9415	14.9167	4.72709	3.48903	0.365265	0.233902	0.235373	0.684139
Rtcb		69.7314	80.3979	7.55604	17.0977	0.108359	0.212663	0.23521	0.361057
Relt		48.3615	56.1529	3.64691	25.3429	0.0754095	0.45132	0.23506	0.451352
Lyar		10.5013	12.0168	5.05049	2.48911	0.480939	0.207136	0.235013	0.779464
Lmf2		9.92723	11.3615	2.13887	2.61362	0.215455	0.230042	0.234716	0.622937
Maged2		44.9409	51.3442	8.86066	5.70334	0.197162	0.11108	0.234704	0.397177
Dnajc6		9.04993	10.5466	1.42508	5.81454	0.157469	0.551319	0.234667	0.621938
Cep68		4.71692	5.46751	0.80025	1.92275	0.169655	0.351668	0.234519	0.686724
1600020E01Rik		27.5931	32.2055	6.08938	18.9679	0.220685	0.588966	0.234258	0.820747
Scand1		52.1589	59.0683	10.1779	21.3537	0.195133	0.361508	0.23396	0.609615
Fam169a		6.60811	7.72338	1.67717	5.48307	0.253804	0.709931	0.233953	0.704589
Ywhab		61.8178	71.2074	7.82658	15.1407	0.126607	0.212627	0.233813	0.310253
Setx		6.40755	7.35049	1.15284	0.950789	0.179919	0.12935	0.233702	0.479029
Luzp1		5.2122	6.02062	0.842708	2.05487	0.16168	0.341305	0.233566	0.790022
Msantd4		22.7995	25.8944	4.42216	5.54186	0.193959	0.214018	0.233454	0.542508
Dpp7		28.6033	32.9348	3.91552	6.62292	0.13689	0.201092	0.233274	0.619143
Sgsm2		19.5214	22.6443	2.29705	10.1801	0.117668	0.449566	0.233119	0.485967
Gcat		19.6852	22.5806	1.62019	3.94755	0.082305	0.17482	0.233035	0.560951
Ftsj3		17.2409	19.6711	2.85769	0.863369	0.165751	0.0438903	0.232964	0.574494
Galc		6.9655	7.99389	0.793005	1.01162	0.113847	0.126548	0.232786	0.735365
Dnal4		38.1157	43.8727	7.60957	10.8131	0.199644	0.246465	0.232697	0.579338
Pebp1		120.042	137.599	9.38675	17.9402	0.0781953	0.13038	0.232691	0.443627
Atg10		14.0827	16.341	3.16402	9.33888	0.224675	0.571499	0.232662	0.814096
Agl		7.81239	8.97143	0.620224	1.31426	0.0793898	0.146494	0.23265	0.534804
Tlk1		25.6386	29.3369	4.68049	1.99813	0.182556	0.0681097	0.232255	0.430468
Fam73b		8.01623	9.11126	1.95063	1.29165	0.243335	0.141764	0.23225	0.700336
Gsr		20.3869	23.3191	3.34781	3.84434	0.164214	0.164858	0.231969	0.633958
Spast		5.72554	6.596	2.48086	1.3532	0.433297	0.205155	0.231937	0.723088
Nt5c2		33.7072	38.4601	5.75252	2.36377	0.170662	0.0614604	0.231749	0.297273
St6galnac4		4.92974	5.73849	3.2063	3.44133	0.6504	0.599693	0.23167	0.737369
Ubxn4		69.9754	80.1059	7.58818	7.98402	0.108441	0.0996683	0.231603	0.278994
Pithd1		58.6694	67.147	12.5132	7.44963	0.213283	0.110945	0.231339	0.534138
Rock2		7.09793	8.1714	0.680977	2.10524	0.0959402	0.257635	0.231172	0.613243
Lsm14a		21.1493	24.2155	4.07682	2.25486	0.192763	0.0931165	0.231144	0.640404
Noa1		4.67328	5.29229	1.31438	1.52381	0.281255	0.287929	0.231086	0.837388
Gale		39.9591	45.3781	5.75944	9.20463	0.144133	0.202843	0.230941	0.637143
Cblb		5.04927	5.76426	0.743691	0.635053	0.147287	0.110171	0.230935	0.625387
Fh1		160.881	183.477	10.8735	19.0738	0.0675874	0.103957	0.230879	0.322724
Wdr3		7.42943	8.54179	2.05546	1.85281	0.276665	0.216912	0.230681	0.794309
Gng12		219.986	250.47	21.4687	23.8199	0.0975912	0.0951006	0.23056	0.450423
Ephx1		11.9773	13.6333	1.77095	1.29811	0.147859	0.0952162	0.230539	0.83319
Arsa		15.9561	18.5516	3.78696	10.9057	0.237336	0.587856	0.230526	0.778096
Elp3		48.6285	55.4897	5.47562	4.23262	0.112601	0.0762776	0.230174	0.437405
Zrsr2		6.13003	7.05673	0.598753	1.80263	0.0976754	0.255448	0.22985	0.631725
Trim46		10.3099	11.9604	2.21678	6.32657	0.215014	0.52896	0.229707	0.792838
Csnk1e		9.45098	10.817	1.24064	2.67175	0.131271	0.246996	0.229573	0.521792
Nat10		10.7624	12.2234	1.48424	2.49265	0.13791	0.203924	0.229484	0.633561
Smpd4		6.6964	7.67247	1.82065	0.876275	0.271884	0.11421	0.229405	0.67264
Nckipsd		10.8262	12.3304	1.63636	0.783925	0.151148	0.0635766	0.229346	0.791874
Rnf181		97.8794	111.283	3.42953	9.97362	0.0350383	0.0896239	0.229055	0.36332
Ndufa2		113.572	129.709	19.8388	11.3966	0.17468	0.0878629	0.228903	0.503821
Sacm1l		40.7758	46.6755	6.62312	5.0866	0.162428	0.108978	0.228853	0.364348
Mrps22		6.07185	6.77453	1.18101	6.26783	0.194506	0.925205	0.228641	0.885123
Prkcsh		110.481	125.698	6.78868	11.664	0.0614466	0.0927945	0.228617	0.313484
Ctr9		11.1802	12.916	1.6469	5.37582	0.147306	0.416215	0.228421	0.594025
Acat1		29.8627	34.1391	0.737835	3.59188	0.0247076	0.105213	0.228186	0.498833
Fzr1		20.5195	23.2581	2.15918	4.0719	0.105226	0.175074	0.228017	0.564637
Eif4b		69.5995	79.5707	9.03269	9.77183	0.129781	0.122807	0.227926	0.423407
Tmem147		97.2282	110.872	1.90833	8.88802	0.0196274	0.080165	0.227871	0.419398
Zfp568		10.3361	11.8398	1.53672	2.43484	0.148676	0.205648	0.227641	0.476868
Rrad		4.79867	5.56115	2.22355	3.84168	0.463367	0.690807	0.226909	0.835879
Echdc2		68.7951	78.5493	9.78696	9.15165	0.142263	0.116508	0.226603	0.549936
2310035C23Rik		8.21374	9.3883	1.51085	0.849478	0.183942	0.0904826	0.226469	0.567956
Ecd		31.9066	36.5154	5.84985	7.0648	0.183343	0.193474	0.226388	0.553154
Psmd13		47.5605	54.3143	6.86861	6.61353	0.144419	0.121764	0.226298	0.587267
Cs		32.0856	36.3465	3.88876	4.7135	0.121199	0.129683	0.22622	0.361181
Wbp5		420.216	478.992	27.4769	43.2681	0.0653875	0.0903316	0.226067	0.336706
Arhgef28		5.67524	6.55847	1.27966	3.22012	0.22548	0.490987	0.226057	0.780692
Brk1		78.0292	89.1509	9.18412	9.82797	0.117701	0.11024	0.225867	0.421272
Desi2		14.2102	16.2681	3.43171	3.8718	0.241496	0.238	0.225501	0.541756
Fam110b		9.03692	10.315	2.69375	1.46253	0.298082	0.141787	0.225491	0.864472
Hook1		47.1502	53.5688	3.55079	3.27631	0.0753082	0.0611609	0.22549	0.275279
Atp1b3		47.0972	53.7629	8.03311	9.15601	0.170564	0.170303	0.225393	0.510254
BC037034		18.3419	20.8034	3.55765	1.44525	0.193963	0.0694715	0.225169	0.634672
Prr15l		19.1733	22.0474	4.80121	10.5897	0.250411	0.480317	0.225013	0.855996
Nop16		7.57893	8.55187	3.23824	2.50378	0.427269	0.292776	0.224828	0.843172
Ttc33		15.5645	17.6878	3.22153	0.916863	0.206979	0.0518358	0.224764	0.798234
Rp2h		8.07704	9.16901	2.42208	1.83568	0.299872	0.200205	0.224688	0.674741
Ccdc28b		20.3783	23.5245	3.65846	11.7039	0.179527	0.49752	0.224634	0.76641
Eif2b4		19.3857	22.3096	3.16679	8.44718	0.163357	0.378634	0.224616	0.807551
Ctnnal1		24.5134	27.7432	4.7544	4.96589	0.193951	0.178995	0.224392	0.5086
Ube2e2		9.36976	10.7057	0.379611	4.03559	0.0405145	0.376959	0.224289	0.867305
Opa1		14.359	16.3784	1.59658	1.37583	0.111191	0.0840029	0.224269	0.56225
Marcks		7.8109	8.89715	1.60323	1.72898	0.205255	0.194329	0.224063	0.573778
Ngly1		13.729	15.5966	2.2847	0.573937	0.166414	0.0367989	0.223863	0.839512
Fnbp1l		5.89284	6.79656	1.44245	3.40103	0.244781	0.500405	0.22385	0.651966
Pisd		31.2386	36.0897	3.10297	18.1968	0.0993315	0.504209	0.223757	0.597999
Aldh9a1		38.2851	43.7776	3.12671	9.57614	0.0816691	0.218745	0.223644	0.560112
Rbmxl1		4.81652	5.5406	2.01075	2.60441	0.41747	0.470059	0.223614	0.848523
Anks4b		9.85357	11.0344	1.01	6.4635	0.102501	0.585757	0.223572	0.879322
Cox6a1		231.197	262.142	36.2323	16.6608	0.156716	0.0635566	0.22318	0.328261
Med4		7.81162	8.86576	2.20371	2.13705	0.282106	0.241046	0.222977	0.798256
Mat1a		30.2132	34.318	3.45391	3.83162	0.114318	0.111651	0.222918	0.33797
Gpn2		9.95277	11.5106	3.14292	6.30218	0.315784	0.547512	0.222871	0.839953
Ctps2		8.05478	9.14259	0.691305	0.177188	0.0858254	0.0193805	0.222651	0.643357
Rpsa		28.4225	32.1896	2.33296	6.74808	0.0820814	0.209635	0.222143	0.40263
Ppapdc2		14.7434	16.9985	2.15413	7.88329	0.146108	0.463765	0.222054	0.692444
Asb13		16.8535	19.2045	2.19482	2.77783	0.13023	0.144644	0.221625	0.7976
Degs1		156.591	178.169	37.3994	17.1152	0.238835	0.0960612	0.221478	0.406847
Rab3d		75.9384	85.715	13.1519	12.5131	0.173191	0.145985	0.220841	0.624671
Sgtb		14.3161	16.3916	2.35752	4.96669	0.164676	0.303001	0.220765	0.646982
Cep19		14.8818	16.8983	1.41389	2.33064	0.0950083	0.137921	0.220639	0.873146
Mrps21		76.2119	85.3296	14.3107	33.8206	0.187775	0.396352	0.220611	0.704349
Thoc6		6.74622	7.56748	1.3109	3.43455	0.194316	0.453857	0.220484	0.861285
Capn15		8.91177	10.1615	2.20607	2.55025	0.247546	0.250973	0.220407	0.693449
Rcl1		12.157	13.7499	3.09513	2.67735	0.254597	0.194717	0.219947	0.856847
Ildr1		23.3676	26.6052	4.17684	3.79269	0.178745	0.142555	0.219788	0.757538
Hsf2		10.2727	11.507	0.662657	4.39068	0.0645069	0.381566	0.21978	0.815301
Leprot		17.4404	19.5911	1.54491	5.75912	0.0885825	0.293966	0.219683	0.681601
Rab39b		24.7992	27.9312	3.35903	5.15008	0.135449	0.184384	0.219664	0.6222
Tjp2		41.8154	47.9949	4.54476	19.5571	0.108686	0.407483	0.219436	0.467851
Exosc3		23.9515	27.0054	6.27602	6.64965	0.26203	0.246234	0.219392	0.814189
Rer1		64.5881	73.4338	8.65654	6.93795	0.134027	0.0944789	0.2193	0.589158
Ddx25		15.439	17.9007	6.81919	12.3096	0.441685	0.68766	0.219232	0.835535
Nufip2		5.10244	5.78885	0.951834	0.480938	0.186545	0.0830801	0.219209	0.566064
Ap3m2		9.29535	10.5434	1.80005	0.758473	0.193651	0.0719378	0.219193	0.72536
Gak		33.166	37.7194	4.00459	4.80625	0.120744	0.127421	0.21905	0.290107
Rhbdl2		16.4831	18.841	6.11049	5.40118	0.370712	0.286672	0.218877	0.880305
Pfdn2		73.0054	81.8199	8.3133	25.1001	0.113872	0.306772	0.218787	0.626904
Zfp146		31.4352	35.6651	2.83125	7.60094	0.090066	0.21312	0.218635	0.565563
Ehd1		17.2926	19.7852	3.20843	6.79241	0.185537	0.343307	0.218624	0.695113
Golim4		36.7306	41.6698	2.42648	4.98697	0.0660615	0.119678	0.218437	0.432696
Fam122a		38.9046	44.0018	4.44196	5.37664	0.114176	0.122191	0.218078	0.788721
Kansl3		16.7582	19.0999	2.67993	4.18229	0.159917	0.218969	0.218024	0.455855
Polr2g		64.5763	72.2301	8.49663	25.5939	0.131575	0.354338	0.217847	0.614573
Ndufa1		134.092	151.546	15.2306	4.98967	0.113583	0.0329251	0.217451	0.523205
Fam171b		8.42445	9.49638	1.33061	2.12799	0.157946	0.224084	0.216942	0.813966
Ttc30b		12.9082	14.6884	2.28014	3.08009	0.176643	0.209695	0.216838	0.84523
Kdelr2		137.924	156.692	18.9751	24.7748	0.137576	0.158111	0.21683	0.37584
Exoc6b		17.5446	19.7349	1.99701	3.21005	0.113825	0.162658	0.21668	0.650268
Amer2		7.03733	8.00153	1.48202	2.16496	0.210594	0.270568	0.216663	0.822768
Zbtb24		7.12641	8.08519	1.49901	1.22999	0.210346	0.152129	0.21638	0.81026
Txndc5		88.7983	100.596	9.09219	5.54674	0.102391	0.0551386	0.216309	0.288885
Pknox1		11.7191	13.2863	1.01545	1.81612	0.0866491	0.136691	0.216304	0.58527
D10Jhu81e		25.4397	29.0757	5.85262	11.161	0.230058	0.383861	0.216242	0.824533
Cdca4		8.16131	9.274	1.98584	1.21483	0.243324	0.130993	0.215777	0.752757
Ccser1		7.92005	9.06409	0.327167	3.54669	0.0413087	0.39129	0.215627	0.622362
Rps6ka4		9.87504	11.214	1.3772	1.95097	0.139463	0.173976	0.215605	0.807921
Reps1		56.0296	63.9543	7.58222	20.1421	0.135325	0.314945	0.215585	0.39529
Vamp8		85.8985	97.668	16.8748	23.2112	0.19645	0.237654	0.215584	0.494123
Txn1		44.7494	50.3192	9.48992	6.78264	0.212068	0.134792	0.215547	0.631245
Nup205		7.87373	8.98018	0.658909	2.70751	0.0836844	0.301498	0.215473	0.608649
Ppm1a		26.6637	29.981	3.05387	5.33238	0.114533	0.177858	0.215461	0.525868
Tfg		78.7056	88.9383	1.57581	6.17733	0.0200216	0.0694563	0.215183	0.322531
Ergic3		72.7436	81.8103	15.3433	7.61234	0.210923	0.0930487	0.215052	0.44186
Rgs7		8.19196	9.32613	1.56543	3.4792	0.191093	0.37306	0.214992	0.753297
Sfxn1		27.9466	31.5832	3.53752	1.65162	0.126581	0.0522942	0.214696	0.54623
Dnajb12		29.1855	32.9914	7.31238	2.96818	0.250549	0.0899684	0.214535	0.578545
Ipp		10.3749	11.6796	2.83531	1.77241	0.273286	0.151752	0.214504	0.81141
Mllt10		9.29966	10.4908	1.78114	0.97515	0.191527	0.0929528	0.214457	0.571032
Cox5b		78.4493	87.5076	10.6601	32.9206	0.135885	0.376203	0.21438	0.609263
Zhx1		11.3966	13.0601	0.192358	5.96483	0.0168786	0.45672	0.214271	0.598105
Cep78		5.92462	6.70343	1.54783	1.3158	0.261254	0.196288	0.214238	0.835081
Rbbp8		5.20886	5.86646	2.02194	0.798725	0.388173	0.136151	0.214162	0.772327
Itgb8		4.6205	5.2709	2.40182	2.02697	0.519818	0.384559	0.21378	0.863482
Anapc4		29.8872	33.8164	3.55105	5.58548	0.118815	0.165171	0.213685	0.497648
Pdcd6ip		37.8447	42.8928	4.06939	5.91022	0.107529	0.13779	0.213601	0.339995
Copb2		162.613	183.418	13.4211	8.12323	0.0825337	0.0442881	0.213573	0.4001
Sh3kbp1		6.08853	6.87358	1.36669	0.726068	0.224469	0.105632	0.213481	0.65034
Prpf8		63.7239	72.5332	4.61585	20.5343	0.0724351	0.283102	0.213229	0.399814
Slain2		19.6181	22.3174	2.08198	6.02755	0.106125	0.270083	0.213104	0.497924
Yaf2		13.8709	15.6993	4.13198	1.74979	0.297889	0.111457	0.212976	0.668743
Cr1l		28.0023	31.7624	8.15496	5.31329	0.291225	0.167282	0.212885	0.684823
Atn1		32.8615	37.5338	4.11389	15.84	0.125189	0.42202	0.212837	0.418988
Taok1		9.2826	10.5104	1.3726	1.85702	0.147868	0.176684	0.212637	0.454756
Polr1c		34.6849	39.6988	5.45753	19.3969	0.157346	0.488602	0.212587	0.621193
Lrrc8a		5.25447	5.97153	2.23759	1.11041	0.425845	0.185951	0.212586	0.820838
Kcnb1		14.1285	16.111	1.52304	5.5365	0.107799	0.343647	0.212462	0.484509
Sf3b2		76.2619	86.2505	3.74469	7.51903	0.049103	0.0871767	0.212456	0.294822
Rnf115		45.0263	50.9702	8.78027	8.7334	0.195003	0.171343	0.212391	0.475214
Uvrag		20.6076	23.4675	3.77266	8.76371	0.183072	0.373441	0.212362	0.596852
Zfp771		8.72553	9.87457	4.60298	1.03718	0.527531	0.105036	0.212228	0.812995
Dnajc21		35.8408	40.4497	2.68453	6.59222	0.0749016	0.162973	0.212063	0.546427
Stard5		16.1083	18.1498	3.27455	1.36045	0.203284	0.0749569	0.212062	0.616874
Wac		19.3185	21.9426	1.81061	5.71599	0.0937242	0.260497	0.211791	0.452413
Plaa		11.1189	12.635	2.27524	3.27102	0.204628	0.258886	0.21173	0.798184
Akap9		13.1291	14.8918	0.167899	3.2496	0.0127883	0.218214	0.211639	0.326859
Akr1e1		10.6415	11.9115	3.12152	3.75571	0.293335	0.315301	0.211596	0.786296
Phrf1		16.3211	18.6212	2.28567	6.93221	0.140044	0.372275	0.211439	0.531633
Eva1b		23.031	25.9728	2.11388	1.58628	0.091784	0.0610745	0.211433	0.811494
Mfsd6		8.21431	9.33481	1.41456	2.76683	0.172207	0.296399	0.211273	0.715783
Mri1		8.80653	10.1758	1.5198	8.35638	0.172576	0.821199	0.211267	0.768069
Rpp21		23.3335	26.7675	4.19438	15.6034	0.179758	0.582922	0.210404	0.875417
Dtymk		14.0254	15.9564	5.63266	4.84784	0.401605	0.303818	0.210387	0.842265
Lmbrd2		9.44591	10.6332	3.25902	1.61507	0.345019	0.15189	0.210387	0.817584
Tmem181a		7.61105	8.60718	0.936547	1.37437	0.123051	0.159678	0.210043	0.724048
Prpsap1		19.5204	21.855	3.7953	4.6157	0.194428	0.211197	0.209898	0.702667
Rapgef4		21.5196	24.4597	1.72774	8.35383	0.0802867	0.341534	0.209833	0.490727
Dnmt1		6.06133	6.83155	2.26656	0.362359	0.373939	0.0530421	0.209659	0.683762
Rxra		8.22808	9.36753	2.03196	3.20802	0.246955	0.342462	0.209313	0.518038
Pdk1		5.11031	5.74965	0.985851	0.862627	0.192914	0.150031	0.209045	0.66798
Alyref		21.1641	23.8141	3.76419	3.43167	0.177857	0.144103	0.20901	0.774452
Ndufb8		133.117	150.794	26.0362	31.5277	0.195589	0.209078	0.208772	0.614807
Atg4d		12.998	14.6066	5.38706	2.46495	0.414452	0.168756	0.208766	0.813975
Med6		16.0367	17.9113	4.49096	4.0634	0.280042	0.226862	0.208614	0.842204
Manbal		27.8133	31.5057	4.53672	7.84273	0.163114	0.248931	0.208502	0.714399
Nudt7		9.75064	11.057	1.47435	3.81495	0.151205	0.345026	0.208204	0.856328
Smndc1		27.4924	30.9748	3.94121	3.63073	0.143356	0.117216	0.208033	0.641424
Ap4b1		4.91298	5.46584	2.08248	2.21242	0.423873	0.404772	0.208024	0.894087
Pdia5		21.195	23.914	3.40994	3.28018	0.160884	0.137166	0.207985	0.701898
Zc3h7a		40.9658	46.3088	0.981509	9.81399	0.0239592	0.211925	0.207805	0.421311
Dars		30.563	34.569	11.4621	6.5063	0.375033	0.188212	0.207785	0.638914
Ctdnep1		56.6709	63.2624	5.94299	12.7485	0.104868	0.201518	0.207248	0.462184
Sft2d2		8.3467	9.42699	1.39941	1.93944	0.167661	0.205733	0.20715	0.612301
Lclat1		5.66056	6.33989	1.51875	1.56066	0.268304	0.246165	0.206966	0.744579
Trim37		16.1721	18.2476	2.61084	3.05268	0.161442	0.167293	0.206963	0.465457
Acss2		17.6216	20.0875	0.689368	9.85168	0.0391206	0.490439	0.206829	0.684169
Mettl7a1		39.5088	44.4437	4.58865	3.48445	0.116142	0.0784014	0.206672	0.867836
Hdlbp		179.649	201.177	13.6371	15.8921	0.0759099	0.078996	0.206452	0.589599
1810043G02Rik		29.9996	33.8568	4.88929	6.78752	0.162978	0.200477	0.206101	0.67125
Cers6		7.22731	8.11983	1.99453	0.217396	0.275971	0.0267734	0.20588	0.750289
H2afy		86.7291	97.254	1.72004	3.29932	0.0198324	0.0339248	0.205612	0.344689
Fibp		30.1837	34.068	5.07335	7.47766	0.168082	0.219492	0.205487	0.634279
Sec63		39.2668	44.1462	3.38396	2.99131	0.0861788	0.0677591	0.205371	0.401465
Pex13		6.60047	7.45387	1.34371	1.9501	0.203578	0.261622	0.205256	0.73883
Alg6		6.41708	7.19301	2.27056	1.24841	0.353831	0.173559	0.205137	0.857793
Grsf1		43.8944	49.3872	2.81968	4.70974	0.0642379	0.0953637	0.205107	0.508305
Hbegf		22.8038	25.6417	4.37569	3.21164	0.191884	0.125251	0.205014	0.647761
Cdk5rap3		69.4899	77.8509	5.47468	1.88011	0.0787837	0.0241502	0.20496	0.498805
Tnfaip1		15.5542	17.3132	2.51697	4.06007	0.161819	0.234506	0.204779	0.817007
Med20		22.0297	24.8846	6.02072	6.84183	0.2733	0.274942	0.204647	0.646449
Snx1		43.63	49.3734	10.9595	12.9522	0.251192	0.262331	0.204443	0.527621
Ift80		10.7946	12.1166	1.87795	1.83121	0.173972	0.151132	0.204336	0.703813
Dusp10		31.9164	35.9375	4.78295	14.283	0.149859	0.397439	0.204299	0.582732
Ifngr1		9.21591	10.3852	2.77975	1.00199	0.301624	0.0964828	0.204157	0.872192
Emc8		6.58678	7.42525	1.26452	1.67829	0.191978	0.226025	0.204058	0.722445
Sh3gl2		13.7028	15.2822	2.9723	2.75673	0.216912	0.180388	0.203946	0.777037
Aamp		90.4451	101.54	4.03915	6.34689	0.0446586	0.062506	0.203891	0.283932
Rpl38		17.7545	20.2694	3.29439	11.8785	0.185553	0.586031	0.203888	0.868739
Isoc1		37.264	41.6156	4.86098	6.09018	0.130447	0.146344	0.203867	0.527274
Sgpl1		50.4862	57.3256	4.85748	22.5564	0.0962139	0.393478	0.203755	0.466292
Cers2		39.1895	43.7454	6.83596	6.20077	0.174434	0.141747	0.203644	0.451916
Rpl23		52.3416	58.0161	7.27105	19.0953	0.138915	0.329137	0.203531	0.481994
Ormdl2		27.7612	31.0899	4.42218	2.35252	0.159294	0.0756683	0.203487	0.792736
Apeh		21.6846	24.3108	5.07435	0.657504	0.234007	0.0270458	0.203396	0.647003
Enoph1		12.4173	14.0757	5.33058	4.02703	0.429287	0.286099	0.203378	0.835577
Spata24		9.20437	10.3388	2.51596	1.57409	0.273344	0.152251	0.203366	0.884524
Scfd1		97.7945	108.754	4.31787	25.3627	0.0441524	0.233212	0.203352	0.37683
Tmem63c		7.14358	8.12344	1.33753	3.68769	0.187236	0.453956	0.203298	0.752441
Atp11a		19.3367	21.9429	3.55526	9.07079	0.183861	0.413382	0.203114	0.437074
Rplp0		294.874	329.665	43.2054	19.2741	0.146521	0.0584656	0.20307	0.503715
Sf3b6		60.1321	67.9435	12.6734	21.1864	0.210759	0.311825	0.202964	0.623265
Rpn1		156.254	173.914	11.3495	33.4415	0.0726353	0.192288	0.202709	0.460842
Cox7b		87.4646	97.7371	20.0203	7.53283	0.228896	0.0770724	0.202673	0.561393
Vps36		14.8994	16.6431	1.52265	1.24423	0.102195	0.0747597	0.202636	0.842913
Elovl1		18.7489	21.0176	3.8429	0.49449	0.204967	0.0235274	0.202551	0.683039
Mepce		9.47308	10.6234	3.5514	1.31209	0.374894	0.12351	0.202485	0.760904
Rnasek		196.294	219.376	19.7932	18.36	0.100835	0.0836921	0.202333	0.447393
Mpv17l2		12.02	13.6304	4.74047	6.13537	0.394381	0.450123	0.202319	0.872188
Psmc6		45.6137	51.5716	4.70251	15.6764	0.103094	0.303973	0.202254	0.637631
Cfdp1		46.0383	51.8196	7.28972	8.59537	0.15834	0.165871	0.20225	0.583999
Cpsf2		6.12352	6.91612	0.920504	2.22178	0.150323	0.321246	0.202113	0.827416
Kank1		18.0774	20.0769	6.79137	6.37332	0.375682	0.317445	0.201758	0.63327
Naa10		14.989	16.7423	4.45784	2.93831	0.297407	0.175503	0.201704	0.782862
Tspan7		189.656	211.897	15.5366	10.8524	0.0819198	0.0512154	0.201283	0.425573
Insig2		22.2252	25.3209	7.48584	14.2978	0.336818	0.564664	0.201124	0.677471
Rbak		5.21575	5.91825	1.66562	2.66845	0.319345	0.450885	0.201042	0.84567
Phf20		8.30165	9.34786	1.45476	1.93499	0.175238	0.206998	0.200895	0.609065
Rnf10		94.3149	105.862	9.56987	14.7399	0.101467	0.139237	0.200881	0.380968
Esrp2		11.6915	13.2405	4.35231	5.30724	0.372264	0.400835	0.20086	0.869739
Sfr1		57.7435	64.8799	10.9709	6.98038	0.189993	0.107589	0.200812	0.482829
Lrrc16a		6.75481	7.66754	2.34056	3.52047	0.346503	0.459139	0.200694	0.845855
Msrb2		11.2402	12.5688	4.50993	2.24031	0.401233	0.178243	0.200662	0.831481
Ttc39a		36.2883	40.7995	2.40539	6.56179	0.0662855	0.16083	0.20059	0.610165
Mier2		12.4573	14.0449	1.89106	4.7517	0.151804	0.338322	0.200555	0.676994
Cbx5		9.60716	10.6886	0.909589	1.7406	0.0946782	0.162846	0.200549	0.489352
Gba2		7.9851	8.96818	1.06443	1.15957	0.133302	0.129298	0.200505	0.713145
Surf4		276.639	309.211	11.1248	5.04351	0.0402142	0.0163109	0.200467	0.48166
Hsd17b11		23.9413	26.7953	2.36443	1.58953	0.0987594	0.0593212	0.200339	0.814351
Mgst3		14.1005	16.1284	4.21333	10.3579	0.298807	0.642212	0.200326	0.860427
Kif1c		9.69211	10.8869	1.85007	1.93381	0.190884	0.177627	0.200168	0.607864
Rab5b		21.6114	24.3617	4.62931	6.35117	0.214207	0.260703	0.200017	0.581676
Ogfod2		41.364	46.3936	3.26947	6.42771	0.0790415	0.138547	0.199853	0.530131
Ciz1		16.6164	18.6996	2.45897	3.58449	0.147985	0.191689	0.199759	0.638973
Ddc		252.978	282.252	18.8403	13.6136	0.0744739	0.0482321	0.199487	0.450123
Cdk2ap1		12.9942	14.3961	3.98258	2.96198	0.30649	0.20575	0.199383	0.835979
Crnkl1		13.0989	14.7585	3.99054	3.64971	0.304646	0.247295	0.199326	0.820038
Sp3os		4.68276	5.34229	1.40181	3.22658	0.299355	0.603969	0.199306	0.91126
Zfp346		16.3693	18.4417	4.16494	5.10742	0.254435	0.27695	0.199223	0.804088
Ints2		7.6094	8.58586	1.07663	2.90752	0.141487	0.33864	0.199193	0.690025
Pnrc2		51.9348	58.5095	6.58389	16.0368	0.126772	0.274089	0.199169	0.498815
Psmd2		68.4948	76.337	5.49821	6.84458	0.0802719	0.0896627	0.199123	0.464245
Ell		18.3086	20.7361	3.2087	10.3496	0.175256	0.499111	0.199072	0.644768
Tmem255a		7.5126	8.52693	0.941398	4.81397	0.125309	0.56456	0.199006	0.822671
Tbck		5.91708	6.72763	2.55473	3.69942	0.431755	0.549885	0.19848	0.760165
Slc16a9		6.73659	7.53662	0.918573	0.770455	0.136356	0.102228	0.198403	0.864181
Glt8d1		35.7047	40.3038	4.13904	13.7663	0.115924	0.341563	0.198383	0.672875
Yipf2		67.8463	75.9089	4.8057	5.18343	0.0708322	0.0682849	0.19812	0.521219
Atg13		45.7806	51.2562	6.99748	7.55017	0.152848	0.147303	0.198042	0.421957
H1f0		77.4274	86.6631	17.0216	9.39066	0.219839	0.108358	0.197659	0.499378
Ints10		9.98135	10.9931	2.06132	5.99314	0.206517	0.545171	0.197627	0.812742
Tcta		85.2294	95.7489	21.3202	17.7664	0.250151	0.185552	0.197589	0.49139
Zw10		13.4376	14.8455	3.35755	3.96006	0.249862	0.266752	0.197238	0.694834
Fam96b		21.0733	23.3731	3.79434	5.45749	0.180055	0.233494	0.197067	0.798614
Skp1a		80.8279	90.9437	14.3603	24.1195	0.177665	0.265214	0.19663	0.472735
Ube3a		9.21964	10.2389	1.95496	1.17095	0.212043	0.114363	0.196562	0.676189
Lime1		18.1691	20.5873	3.66933	10.9838	0.201954	0.533521	0.196412	0.633004
Ikbkb		11.8023	13.3496	2.70393	5.71145	0.229102	0.427837	0.195902	0.81028
Eif2s1		16.2166	18.2314	2.43356	5.52959	0.150066	0.3033	0.195823	0.820356
Eid1		67.4282	75.4618	3.98088	10.0503	0.0590388	0.133183	0.195776	0.600164
Crlf2		16.2306	18.1231	4.35817	0.661163	0.268515	0.0364817	0.195625	0.785052
Hsf1		34.0387	38.0817	9.53919	3.81229	0.280246	0.100108	0.195603	0.567991
Aco2		126.602	141.96	11.3356	27.8937	0.0895368	0.196489	0.195567	0.37753
Arl15		4.55371	5.15033	1.43239	2.21627	0.314555	0.430317	0.195142	0.856353
Pfdn4		12.2879	13.5134	2.89716	7.46056	0.235774	0.552088	0.194788	0.813634
Fbxo44		22.3065	24.773	3.65631	2.60504	0.163912	0.105156	0.194634	0.653151
A730008H23Rik		26.3472	29.0751	5.76842	8.32801	0.218938	0.286431	0.194561	0.577136
Wdr11		14.5894	16.2706	0.624545	1.48277	0.0428081	0.0911322	0.194335	0.566268
Tbl1x		46.5885	52.1814	11.2354	7.89561	0.241162	0.151311	0.194297	0.676963
Uba1		82.1077	91.6055	7.97651	5.62839	0.0971469	0.0614416	0.194237	0.518418
Bclaf1		35.4084	39.6358	3.79931	7.60644	0.1073	0.191908	0.194236	0.526342
Ctdp1		15.1021	16.8964	2.32804	2.52327	0.154154	0.149338	0.194092	0.630724
Slc33a1		37.6362	41.8125	3.88348	4.70434	0.103185	0.11251	0.194022	0.531645
Ttc19		19.815	22.0611	1.95424	3.96169	0.0986245	0.179578	0.193853	0.705243
Fam183b		172.738	192.735	22.4986	29.7191	0.130247	0.154197	0.19384	0.502466
Dtnb		28.3109	31.7879	3.9008	10.1551	0.137784	0.319466	0.193759	0.67252
Snrpd3		68.4669	77.0425	17.8011	32.5913	0.259996	0.42303	0.19368	0.651646
Slc38a4		125.321	140.378	23.4874	30.7526	0.187417	0.219069	0.19364	0.503423
Rrnad1		11.5406	12.8406	3.29607	1.39621	0.285606	0.108734	0.193616	0.734666
H2afv		19.3187	21.4342	3.85025	2.42812	0.199301	0.113282	0.193474	0.700317
Zfp397		7.47476	8.40199	1.60014	3.56406	0.214072	0.424192	0.19309	0.699852
Zfp219		11.5913	12.84	1.89688	2.10406	0.163646	0.163868	0.192882	0.635492
Dek		13.5366	14.9963	4.21008	2.91516	0.311015	0.194392	0.192687	0.766512
Fbxw7		9.57557	10.7141	2.69532	2.47812	0.281479	0.231296	0.192554	0.706417
Abcg1		13.7452	15.4228	3.71761	3.57705	0.270465	0.231933	0.192468	0.617308
Pacrgl		6.59135	7.37425	3.84581	2.00352	0.583463	0.271692	0.192233	0.871405
Erbb2ip		19.2752	21.6187	1.00146	5.84659	0.0519558	0.270441	0.192203	0.428967
Vps28		86.0444	95.6287	16.4746	3.86716	0.191467	0.0404393	0.192096	0.535127
Hmbs		18.3852	20.3489	2.57276	2.6913	0.139937	0.132258	0.19208	0.867409
Kif21a		28.4243	31.8014	4.78151	5.89108	0.168219	0.185246	0.192001	0.487139
Deb1		101.256	113.092	6.1184	18.0102	0.0604248	0.159253	0.191831	0.783881
Srpr		268.651	298.568	9.47034	2.6618	0.0352515	0.00891524	0.191763	0.501024
Myl12a		40.1355	44.5251	4.2033	1.94814	0.104728	0.0437538	0.191756	0.363979
Tmem219		64.9327	72.9235	16.8755	23.8851	0.259892	0.327537	0.191511	0.670173
Eif2b2		42.9261	47.4816	5.40083	5.38101	0.125817	0.113328	0.191377	0.543858
Elf1		19.0738	21.1892	2.14401	0.566477	0.112406	0.0267342	0.191186	0.501395
Hyou1		473.764	524.203	16.4583	63.7108	0.0347396	0.121539	0.191022	0.609074
Lcmt2		7.4449	8.46307	2.06801	5.78115	0.277776	0.683103	0.191002	0.892066
Ogfod3		13.8146	15.5237	4.04717	6.18233	0.292963	0.39825	0.190991	0.808903
Tmem43		14.514	16.0009	2.7894	3.46331	0.192187	0.216446	0.190835	0.697217
[truncated: 6,725 more rows]
