# Supplementary material for: A role and mechanism for redox sensing by SENP1 in β-cell responses to high fat feeding
Source: Nat Commun. 2024 Jan 6;15:334. doi: 10.1038/s41467-023-44589-x (PMC10771529; doi:10.1038/s41467-023-44589-x)
Supplement: Supplementary file 6 — Supplementary Data 3 [file 41467_2023_44589_MOESM6_ESM.xlsx]

## Sheet: all genes Annotation
Input ID	Gene ID	Type	Tax ID	Homologene Gene ID	Homologene Gene Tax ID	GO:0097692 histone H3-K4 monomethylation	GO:0045338 farnesyl diphosphate metabolic	R-MMU-112409 RAF-independent MAPK1/3 activa	GO:0009725 response to hormone	GO:0030261 chromosome condensation	GO:0071712 ER-associated misfolded protei	GO:0035729 cellular response to hepatocyt	GO:0031099 regeneration	GO:0060323 head morphogenesis	GO:0042542 response to hydrogen peroxide	GO:0018105 peptidyl-serine phosphorylatio	GO:0050890 cognition	GO:0033157 regulation of intracellular pr	mmu05166 HTLV-I infection	GO:0048589 developmental growth	GO:0050804 modulation of chemical synapti	R-MMU-72689 Formation of a pool of free 40	GO:0006487 protein N-linked glycosylation	R-MMU-3301854 Nuclear Pore Complex (NPC) Dis	GO:0033146 regulation of intracellular es
Cdk1	12534	symbol	M. musculus	12534	M. musculus	0.0	0.0	1.0	0.0	1.0	0.0	0.0	1.0	1.0	1.0	1.0	0.0	1.0	0.0	1.0	0.0	0.0	0.0	1.0	0.0
Hmmr	15366	symbol	M. musculus	15366	M. musculus	0.0	0.0	1.0	0.0	0.0	0.0	0.0	0.0	0.0	0.0	0.0	0.0	0.0	0.0	0.0	0.0	0.0	0.0	0.0	0.0
Ccnb2	12442	symbol	M. musculus	12442	M. musculus	0.0	0.0	1.0	0.0	1.0	0.0	0.0	0.0	0.0	0.0	0.0	0.0	0.0	1.0	0.0	0.0	0.0	0.0	1.0	0.0
Ect2	13605	symbol	M. musculus	13605	M. musculus	0.0	0.0	0.0	0.0	1.0	0.0	0.0	0.0	0.0	1.0	0.0	0.0	1.0	0.0	0.0	0.0	0.0	0.0	0.0	0.0
Top2a	21973	symbol	M. musculus	21973	M. musculus	1.0	0.0	0.0	0.0	1.0	0.0	0.0	0.0	1.0	0.0	0.0	0.0	0.0	0.0	0.0	0.0	0.0	0.0	0.0	0.0
Racgap1	26934	symbol	M. musculus	26934	M. musculus	0.0	0.0	0.0	0.0	1.0	0.0	0.0	0.0	0.0	0.0	0.0	0.0	0.0	0.0	0.0	0.0	0.0	0.0	0.0	0.0
Smc4	70099	symbol	M. musculus	70099	M. musculus	0.0	0.0	0.0	0.0	1.0	0.0	0.0	0.0	0.0	0.0	0.0	0.0	0.0	0.0	0.0	0.0	0.0	0.0	0.0	0.0
2310039H08Rik	67101	symbol	M. musculus	67101	M. musculus	0.0	0.0	0.0	0.0	0.0	0.0	0.0	0.0	0.0	0.0	0.0	0.0	0.0	0.0	0.0	0.0	0.0	0.0	0.0	0.0
Rnf112	22671	symbol	M. musculus	22671	M. musculus	0.0	0.0	0.0	0.0	0.0	0.0	0.0	0.0	0.0	1.0	0.0	0.0	0.0	0.0	0.0	0.0	0.0	0.0	0.0	0.0
Obsl1	98733	symbol	M. musculus	98733	M. musculus	0.0	0.0	0.0	0.0	0.0	0.0	0.0	0.0	0.0	0.0	0.0	0.0	0.0	0.0	0.0	0.0	0.0	0.0	0.0	0.0
Ncapd2	68298	symbol	M. musculus	68298	M. musculus	0.0	0.0	0.0	0.0	1.0	0.0	0.0	0.0	0.0	0.0	0.0	0.0	0.0	0.0	0.0	0.0	0.0	0.0	0.0	0.0
Amotl2	56332	symbol	M. musculus	56332	M. musculus	0.0	0.0	0.0	0.0	0.0	0.0	0.0	0.0	0.0	0.0	0.0	0.0	0.0	0.0	0.0	0.0	0.0	0.0	0.0	0.0
Lypla1	18777	symbol	M. musculus	18777	M. musculus	0.0	0.0	0.0	0.0	0.0	0.0	0.0	0.0	0.0	0.0	0.0	0.0	1.0	0.0	0.0	0.0	0.0	0.0	0.0	0.0
Prdx4	53381	symbol	M. musculus	53381	M. musculus	0.0	0.0	0.0	0.0	0.0	0.0	0.0	0.0	0.0	1.0	0.0	0.0	0.0	0.0	0.0	0.0	0.0	0.0	0.0	0.0
Calb1	12307	symbol	M. musculus	12307	M. musculus	0.0	0.0	0.0	0.0	0.0	0.0	0.0	0.0	0.0	0.0	0.0	1.0	0.0	0.0	0.0	1.0	0.0	0.0	0.0	0.0
Gc	14473	symbol	M. musculus	14473	M. musculus	0.0	1.0	0.0	0.0	0.0	0.0	0.0	0.0	0.0	0.0	0.0	0.0	0.0	0.0	0.0	0.0	0.0	0.0	0.0	0.0
Senp1	223870	symbol	M. musculus	223870	M. musculus	1.0	0.0	0.0	0.0	0.0	0.0	0.0	0.0	0.0	0.0	0.0	0.0	0.0	0.0	0.0	0.0	0.0	0.0	0.0	0.0
Rab22a	19334	symbol	M. musculus	19334	M. musculus	0.0	0.0	0.0	0.0	0.0	0.0	0.0	0.0	0.0	0.0	0.0	0.0	0.0	0.0	0.0	0.0	0.0	0.0	0.0	0.0
Fam107b	66540	symbol	M. musculus	66540	M. musculus	0.0	0.0	0.0	0.0	0.0	0.0	0.0	0.0	0.0	0.0	0.0	0.0	0.0	0.0	0.0	0.0	0.0	0.0	0.0	0.0
Ift20	55978	symbol	M. musculus	55978	M. musculus	0.0	0.0	0.0	1.0	0.0	0.0	0.0	0.0	0.0	0.0	0.0	1.0	0.0	0.0	0.0	0.0	0.0	0.0	0.0	0.0
Plcl2	224860	symbol	M. musculus	224860	M. musculus	0.0	1.0	0.0	0.0	0.0	0.0	0.0	0.0	0.0	0.0	1.0	0.0	0.0	0.0	0.0	1.0	0.0	0.0	0.0	0.0
Nucb2	53322	symbol	M. musculus	53322	M. musculus	0.0	0.0	0.0	1.0	0.0	0.0	0.0	1.0	0.0	0.0	0.0	0.0	0.0	0.0	0.0	0.0	0.0	0.0	0.0	0.0
Tubb5	22154	symbol	M. musculus	22154	M. musculus	0.0	0.0	1.0	0.0	0.0	0.0	0.0	0.0	0.0	0.0	0.0	0.0	0.0	0.0	0.0	0.0	0.0	0.0	0.0	0.0
Ugt2b34	100727	symbol	M. musculus	100727	M. musculus	0.0	0.0	0.0	0.0	0.0	0.0	0.0	0.0	0.0	0.0	0.0	0.0	0.0	0.0	0.0	0.0	0.0	0.0	0.0	0.0
Ssr4	20832	symbol	M. musculus	20832	M. musculus	0.0	0.0	0.0	0.0	0.0	0.0	0.0	0.0	0.0	0.0	0.0	0.0	0.0	0.0	0.0	0.0	0.0	0.0	0.0	0.0
Vkorc1	27973	symbol	M. musculus	27973	M. musculus	0.0	0.0	0.0	0.0	0.0	0.0	0.0	1.0	0.0	1.0	0.0	0.0	0.0	0.0	0.0	0.0	0.0	0.0	0.0	0.0
Atp2b4	381290	symbol	M. musculus	381290	M. musculus	0.0	0.0	0.0	1.0	0.0	0.0	0.0	0.0	0.0	1.0	1.0	0.0	1.0	0.0	0.0	0.0	0.0	0.0	0.0	0.0
Paip2b	232164	symbol	M. musculus	232164	M. musculus	0.0	0.0	0.0	0.0	0.0	0.0	0.0	0.0	0.0	0.0	0.0	0.0	0.0	0.0	0.0	0.0	0.0	0.0	0.0	0.0
Vcp	269523	symbol	M. musculus	269523	M. musculus	0.0	0.0	0.0	0.0	1.0	1.0	0.0	0.0	0.0	1.0	0.0	0.0	0.0	0.0	0.0	0.0	0.0	0.0	0.0	0.0
Mogs	57377	symbol	M. musculus	57377	M. musculus	0.0	0.0	0.0	0.0	0.0	0.0	0.0	0.0	0.0	0.0	0.0	0.0	0.0	0.0	0.0	0.0	0.0	1.0	0.0	0.0
Ubr3	68795	symbol	M. musculus	68795	M. musculus	0.0	0.0	0.0	0.0	0.0	0.0	0.0	0.0	0.0	0.0	0.0	0.0	0.0	0.0	0.0	0.0	0.0	0.0	0.0	0.0
Uqcr11	66594	symbol	M. musculus	66594	M. musculus	0.0	0.0	0.0	1.0	0.0	0.0	0.0	0.0	0.0	0.0	0.0	0.0	0.0	0.0	0.0	0.0	0.0	0.0	0.0	0.0
15-Sep						nan	nan	nan	nan	nan	nan	nan	nan	nan	nan	nan	nan	nan	nan	nan	nan	nan	nan	nan	nan
Psmc5	19184	symbol	M. musculus	19184	M. musculus	0.0	0.0	1.0	0.0	0.0	0.0	0.0	0.0	0.0	0.0	0.0	0.0	0.0	0.0	0.0	1.0	0.0	0.0	0.0	0.0
Rps26	27370	symbol	M. musculus	27370	M. musculus	0.0	0.0	0.0	0.0	0.0	0.0	0.0	0.0	0.0	0.0	0.0	0.0	0.0	0.0	0.0	0.0	1.0	0.0	0.0	0.0
Uqcrq	22272	symbol	M. musculus	22272	M. musculus	0.0	0.0	0.0	1.0	0.0	0.0	0.0	0.0	0.0	0.0	0.0	0.0	0.0	0.0	0.0	0.0	0.0	0.0	0.0	0.0
Myef2	17876	symbol	M. musculus	17876	M. musculus	0.0	0.0	0.0	0.0	0.0	0.0	0.0	0.0	0.0	1.0	0.0	0.0	0.0	0.0	0.0	0.0	0.0	0.0	0.0	0.0
Eif3k	73830	symbol	M. musculus	73830	M. musculus	0.0	0.0	0.0	0.0	0.0	0.0	0.0	0.0	0.0	0.0	0.0	0.0	0.0	0.0	0.0	0.0	1.0	0.0	0.0	0.0
Tmem258	69038	symbol	M. musculus	69038	M. musculus	0.0	0.0	0.0	0.0	0.0	0.0	0.0	0.0	0.0	0.0	0.0	0.0	0.0	0.0	0.0	0.0	0.0	1.0	0.0	0.0
Syt5	53420	symbol	M. musculus	53420	M. musculus	0.0	0.0	0.0	0.0	0.0	0.0	0.0	0.0	0.0	1.0	0.0	0.0	0.0	0.0	0.0	0.0	0.0	0.0	0.0	0.0
Arglu1	234023	symbol	M. musculus	234023	M. musculus	0.0	0.0	0.0	0.0	0.0	0.0	0.0	0.0	0.0	0.0	0.0	0.0	0.0	0.0	0.0	0.0	0.0	0.0	0.0	0.0
Sdf2l1	64136	symbol	M. musculus	64136	M. musculus	0.0	0.0	0.0	0.0	0.0	1.0	0.0	0.0	0.0	0.0	0.0	0.0	0.0	0.0	0.0	0.0	0.0	0.0	0.0	0.0
Igfbp7	29817	symbol	M. musculus	29817	M. musculus	0.0	1.0	0.0	0.0	0.0	0.0	0.0	0.0	0.0	0.0	0.0	0.0	0.0	0.0	0.0	0.0	0.0	0.0	0.0	0.0
Prom1	19126	symbol	M. musculus	19126	M. musculus	0.0	0.0	0.0	0.0	0.0	0.0	0.0	0.0	0.0	0.0	0.0	0.0	0.0	0.0	0.0	0.0	0.0	0.0	0.0	0.0
Clptm1l	218335	symbol	M. musculus	218335	M. musculus	0.0	0.0	0.0	0.0	0.0	0.0	0.0	0.0	0.0	0.0	0.0	0.0	0.0	0.0	0.0	0.0	0.0	0.0	0.0	0.0
Pak3	18481	symbol	M. musculus	18481	M. musculus	0.0	0.0	1.0	0.0	0.0	0.0	0.0	0.0	0.0	0.0	0.0	0.0	0.0	0.0	0.0	0.0	0.0	0.0	0.0	0.0
Pycr2	69051	symbol	M. musculus	69051	M. musculus	0.0	0.0	0.0	0.0	0.0	0.0	0.0	0.0	0.0	1.0	0.0	0.0	0.0	0.0	0.0	0.0	0.0	0.0	0.0	0.0
Hn1l	52009	gene_synonym	M. musculus	52009	M. musculus	0.0	0.0	0.0	0.0	0.0	0.0	0.0	0.0	0.0	0.0	0.0	0.0	0.0	0.0	0.0	0.0	0.0	0.0	0.0	0.0
Map2k2	26396	symbol	M. musculus	26396	M. musculus	0.0	0.0	1.0	0.0	0.0	0.0	1.0	1.0	1.0	0.0	1.0	0.0	1.0	0.0	0.0	0.0	0.0	0.0	0.0	1.0
Gpx1	14775	symbol	M. musculus	14775	M. musculus	0.0	1.0	0.0	0.0	0.0	0.0	0.0	1.0	0.0	1.0	0.0	0.0	0.0	0.0	1.0	0.0	0.0	0.0	0.0	1.0
Ocrl	320634	symbol	M. musculus	320634	M. musculus	0.0	1.0	0.0	0.0	0.0	0.0	0.0	0.0	0.0	0.0	0.0	0.0	0.0	0.0	0.0	0.0	0.0	0.0	0.0	0.0
Magt1	67075	symbol	M. musculus	67075	M. musculus	0.0	0.0	0.0	0.0	0.0	0.0	0.0	0.0	0.0	0.0	0.0	1.0	0.0	0.0	0.0	0.0	0.0	1.0	0.0	0.0
Erp44	76299	symbol	M. musculus	76299	M. musculus	0.0	0.0	0.0	0.0	0.0	1.0	0.0	0.0	0.0	0.0	0.0	0.0	0.0	0.0	0.0	0.0	0.0	0.0	0.0	0.0
Tmed3	66111	symbol	M. musculus	66111	M. musculus	0.0	0.0	0.0	0.0	0.0	0.0	0.0	0.0	0.0	0.0	0.0	0.0	0.0	0.0	0.0	0.0	0.0	0.0	0.0	0.0
Plekha1	101476	symbol	M. musculus	101476	M. musculus	0.0	1.0	0.0	1.0	0.0	0.0	0.0	0.0	1.0	1.0	0.0	0.0	0.0	0.0	1.0	0.0	0.0	0.0	0.0	0.0
Psmc2	19181	symbol	M. musculus	19181	M. musculus	0.0	0.0	1.0	0.0	0.0	0.0	0.0	0.0	0.0	0.0	0.0	0.0	0.0	0.0	0.0	0.0	0.0	0.0	0.0	0.0
Atp5g3	228033	symbol	M. musculus	228033	M. musculus	0.0	0.0	0.0	0.0	0.0	0.0	0.0	0.0	0.0	0.0	0.0	0.0	0.0	0.0	0.0	0.0	0.0	0.0	0.0	0.0
Cope	59042	symbol	M. musculus	59042	M. musculus	0.0	0.0	0.0	0.0	0.0	0.0	0.0	0.0	0.0	0.0	0.0	0.0	0.0	0.0	0.0	0.0	0.0	0.0	0.0	0.0
Zfhx2	239102	symbol	M. musculus	239102	M. musculus	0.0	0.0	0.0	0.0	0.0	0.0	0.0	0.0	0.0	0.0	0.0	0.0	0.0	0.0	0.0	1.0	0.0	0.0	0.0	0.0
Kmt2d	381022	symbol	M. musculus	381022	M. musculus	1.0	0.0	0.0	1.0	0.0	0.0	0.0	0.0	0.0	0.0	0.0	0.0	0.0	0.0	1.0	0.0	0.0	0.0	0.0	1.0
Ap1s2	108012	symbol	M. musculus	108012	M. musculus	0.0	0.0	0.0	0.0	0.0	0.0	0.0	0.0	0.0	0.0	0.0	1.0	0.0	0.0	0.0	0.0	0.0	0.0	0.0	0.0
Tgfbrap1	73122	symbol	M. musculus	73122	M. musculus	0.0	0.0	0.0	0.0	0.0	0.0	0.0	0.0	0.0	0.0	0.0	0.0	0.0	0.0	0.0	0.0	0.0	0.0	0.0	0.0
Leng8	232798	symbol	M. musculus	232798	M. musculus	0.0	0.0	0.0	0.0	0.0	0.0	0.0	0.0	0.0	0.0	0.0	0.0	0.0	0.0	0.0	0.0	0.0	0.0	0.0	0.0
Tnr	21960	symbol	M. musculus	21960	M. musculus	0.0	0.0	0.0	0.0	0.0	0.0	0.0	1.0	0.0	0.0	0.0	1.0	0.0	0.0	1.0	1.0	0.0	0.0	0.0	0.0
Ccnl2	56036	symbol	M. musculus	56036	M. musculus	0.0	0.0	0.0	0.0	0.0	0.0	0.0	0.0	0.0	0.0	0.0	0.0	0.0	0.0	0.0	0.0	0.0	0.0	0.0	0.0
Dusp8	18218	symbol	M. musculus	18218	M. musculus	0.0	0.0	1.0	0.0	0.0	0.0	0.0	0.0	0.0	0.0	0.0	0.0	0.0	0.0	0.0	0.0	0.0	0.0	0.0	0.0
Gas5	14455	symbol	M. musculus	14455	M. musculus	0.0	0.0	0.0	0.0	0.0	0.0	0.0	0.0	0.0	0.0	0.0	0.0	0.0	0.0	0.0	0.0	0.0	0.0	0.0	0.0
Cabin1	104248	symbol	M. musculus	104248	M. musculus	1.0	0.0	0.0	0.0	1.0	0.0	0.0	0.0	0.0	0.0	0.0	0.0	0.0	0.0	0.0	0.0	0.0	0.0	0.0	0.0
Kdm6b	216850	symbol	M. musculus	216850	M. musculus	1.0	0.0	0.0	0.0	0.0	0.0	0.0	0.0	0.0	1.0	0.0	0.0	0.0	0.0	0.0	0.0	0.0	0.0	0.0	0.0
Akirin1	68050	symbol	M. musculus	68050	M. musculus	0.0	0.0	0.0	0.0	0.0	0.0	0.0	1.0	0.0	0.0	0.0	0.0	0.0	0.0	1.0	0.0	0.0	0.0	0.0	0.0
Kmt2c	231051	symbol	M. musculus	231051	M. musculus	1.0	0.0	0.0	0.0	0.0	0.0	0.0	0.0	0.0	0.0	0.0	0.0	0.0	0.0	1.0	0.0	0.0	0.0	0.0	0.0
Tapbp	21356	symbol	M. musculus	21356	M. musculus	0.0	0.0	0.0	0.0	0.0	0.0	0.0	0.0	0.0	0.0	0.0	0.0	0.0	0.0	0.0	0.0	0.0	0.0	0.0	0.0
Cdc42bpb	217866	symbol	M. musculus	217866	M. musculus	0.0	0.0	0.0	0.0	0.0	0.0	0.0	0.0	0.0	0.0	0.0	0.0	0.0	0.0	0.0	0.0	0.0	0.0	0.0	0.0
Cacnb3	12297	symbol	M. musculus	12297	M. musculus	0.0	0.0	0.0	0.0	0.0	0.0	0.0	1.0	0.0	0.0	0.0	0.0	1.0	0.0	0.0	1.0	0.0	0.0	0.0	0.0
Ctsl	13039	symbol	M. musculus	13039	M. musculus	0.0	1.0	0.0	0.0	0.0	0.0	0.0	0.0	0.0	0.0	0.0	0.0	0.0	0.0	0.0	0.0	0.0	0.0	0.0	0.0
Spen	56381	symbol	M. musculus	56381	M. musculus	0.0	0.0	0.0	0.0	0.0	0.0	0.0	0.0	0.0	0.0	0.0	0.0	0.0	0.0	0.0	0.0	0.0	0.0	0.0	0.0
Kmt2e	69188	symbol	M. musculus	69188	M. musculus	1.0	0.0	0.0	0.0	1.0	0.0	0.0	0.0	0.0	0.0	0.0	0.0	0.0	0.0	0.0	0.0	0.0	0.0	0.0	0.0
Srebf2	20788	symbol	M. musculus	20788	M. musculus	0.0	1.0	0.0	1.0	0.0	0.0	0.0	0.0	0.0	0.0	0.0	0.0	0.0	0.0	0.0	0.0	0.0	0.0	0.0	0.0
Il6st	16195	symbol	M. musculus	16195	M. musculus	0.0	0.0	1.0	0.0	0.0	0.0	0.0	0.0	0.0	0.0	0.0	0.0	0.0	0.0	0.0	0.0	0.0	0.0	0.0	0.0
Zscan26	432731	symbol	M. musculus	432731	M. musculus	0.0	0.0	0.0	0.0	0.0	0.0	0.0	0.0	0.0	0.0	0.0	0.0	0.0	0.0	0.0	0.0	0.0	0.0	0.0	0.0
Mga	29808	symbol	M. musculus	29808	M. musculus	0.0	0.0	0.0	0.0	0.0	0.0	0.0	0.0	0.0	0.0	0.0	0.0	0.0	0.0	0.0	0.0	0.0	0.0	0.0	0.0
ChkbCpt1b	100134861	gene_synonym	M. musculus	100134861	M. musculus	0.0	0.0	0.0	0.0	0.0	0.0	0.0	0.0	0.0	0.0	0.0	0.0	0.0	0.0	0.0	0.0	0.0	0.0	0.0	0.0
Wnt4	22417	symbol	M. musculus	22417	M. musculus	0.0	1.0	0.0	0.0	0.0	0.0	0.0	1.0	0.0	0.0	0.0	0.0	0.0	1.0	0.0	0.0	0.0	0.0	0.0	1.0
Bcar1	12927	symbol	M. musculus	12927	M. musculus	0.0	0.0	0.0	1.0	0.0	0.0	1.0	0.0	0.0	1.0	0.0	0.0	0.0	0.0	0.0	0.0	0.0	0.0	0.0	0.0
Rpl34	68436	symbol	M. musculus	68436	M. musculus	0.0	0.0	0.0	0.0	0.0	0.0	0.0	0.0	0.0	0.0	0.0	0.0	0.0	0.0	0.0	0.0	1.0	0.0	0.0	0.0
Arih1	23806	symbol	M. musculus	23806	M. musculus	0.0	0.0	1.0	0.0	0.0	0.0	0.0	0.0	0.0	0.0	0.0	0.0	0.0	0.0	0.0	0.0	0.0	0.0	0.0	0.0
Crebzf	233490	symbol	M. musculus	233490	M. musculus	0.0	0.0	0.0	0.0	0.0	0.0	0.0	0.0	0.0	0.0	0.0	0.0	0.0	0.0	0.0	0.0	0.0	0.0	0.0	0.0
Zmynd8	228880	symbol	M. musculus	228880	M. musculus	0.0	0.0	0.0	0.0	0.0	0.0	0.0	0.0	0.0	0.0	0.0	0.0	1.0	0.0	0.0	1.0	0.0	0.0	0.0	0.0
Rpl34-ps1	619547	symbol	M. musculus	619547	M. musculus	0.0	0.0	0.0	0.0	0.0	0.0	0.0	0.0	0.0	0.0	0.0	0.0	0.0	0.0	0.0	0.0	1.0	0.0	0.0	0.0
Chkb	12651	symbol	M. musculus	12651	M. musculus	0.0	1.0	0.0	0.0	0.0	0.0	0.0	0.0	0.0	0.0	0.0	0.0	0.0	0.0	0.0	0.0	0.0	0.0	0.0	0.0
Npas4	225872	symbol	M. musculus	225872	M. musculus	0.0	0.0	0.0	1.0	0.0	0.0	0.0	0.0	0.0	0.0	0.0	1.0	0.0	0.0	0.0	1.0	0.0	0.0	0.0	0.0
Gprasp2	245607	symbol	M. musculus	245607	M. musculus	0.0	0.0	0.0	0.0	0.0	0.0	0.0	0.0	0.0	0.0	0.0	0.0	0.0	0.0	0.0	0.0	0.0	0.0	0.0	0.0
Mast4	328329	symbol	M. musculus	328329	M. musculus	0.0	0.0	0.0	0.0	0.0	0.0	0.0	0.0	0.0	0.0	1.0	0.0	0.0	0.0	0.0	0.0	0.0	0.0	0.0	0.0
Sbf1	77980	symbol	M. musculus	77980	M. musculus	0.0	1.0	0.0	0.0	0.0	0.0	0.0	0.0	0.0	0.0	0.0	0.0	0.0	0.0	0.0	0.0	0.0	0.0	0.0	0.0
Plxnb1	235611	symbol	M. musculus	235611	M. musculus	0.0	0.0	0.0	0.0	0.0	0.0	0.0	0.0	0.0	0.0	0.0	0.0	0.0	0.0	0.0	0.0	0.0	0.0	0.0	0.0
Helz2	229003	symbol	M. musculus	229003	M. musculus	0.0	1.0	0.0	0.0	0.0	0.0	0.0	0.0	0.0	0.0	0.0	0.0	0.0	0.0	0.0	0.0	0.0	0.0	0.0	0.0
Tnfrsf12a	27279	symbol	M. musculus	27279	M. musculus	0.0	0.0	1.0	0.0	0.0	0.0	0.0	1.0	0.0	0.0	0.0	0.0	0.0	0.0	1.0	0.0	0.0	0.0	0.0	0.0
Zcchc14	142682	symbol	M. musculus	142682	M. musculus	0.0	0.0	0.0	0.0	0.0	0.0	0.0	0.0	0.0	0.0	0.0	0.0	0.0	0.0	0.0	0.0	0.0	0.0	0.0	0.0
Nup98	269966	symbol	M. musculus	269966	M. musculus	0.0	0.0	0.0	0.0	0.0	0.0	1.0	0.0	0.0	0.0	0.0	0.0	0.0	0.0	0.0	0.0	0.0	0.0	1.0	0.0
Rela	19697	symbol	M. musculus	19697	M. musculus	1.0	0.0	1.0	1.0	0.0	0.0	1.0	1.0	0.0	1.0	0.0	0.0	0.0	1.0	0.0	0.0	0.0	0.0	0.0	0.0
Ern1	78943	symbol	M. musculus	78943	M. musculus	0.0	0.0	0.0	1.0	0.0	1.0	0.0	0.0	0.0	0.0	1.0	0.0	0.0	0.0	0.0	0.0	0.0	0.0	0.0	0.0
Ankrd33b	67434	symbol	M. musculus	67434	M. musculus	0.0	0.0	0.0	0.0	0.0	0.0	0.0	0.0	0.0	0.0	0.0	0.0	0.0	0.0	0.0	0.0	0.0	0.0	0.0	0.0
Ubr5	70790	symbol	M. musculus	70790	M. musculus	1.0	0.0	0.0	1.0	0.0	0.0	0.0	0.0	0.0	0.0	0.0	0.0	1.0	0.0	0.0	0.0	0.0	0.0	0.0	0.0
Csrnp1	215418	symbol	M. musculus	215418	M. musculus	0.0	0.0	0.0	1.0	0.0	0.0	0.0	0.0	1.0	0.0	0.0	0.0	0.0	0.0	0.0	0.0	0.0	0.0	0.0	0.0
Pisd-ps1	236604	symbol	M. musculus	236604	M. musculus	0.0	0.0	0.0	0.0	0.0	0.0	0.0	0.0	0.0	0.0	0.0	0.0	0.0	0.0	0.0	0.0	0.0	0.0	0.0	0.0
Prdm2	110593	symbol	M. musculus	110593	M. musculus	1.0	0.0	0.0	1.0	0.0	0.0	0.0	0.0	0.0	0.0	0.0	0.0	0.0	0.0	0.0	0.0	0.0	0.0	0.0	0.0
Insig1	231070	symbol	M. musculus	231070	M. musculus	0.0	1.0	0.0	0.0	0.0	0.0	0.0	0.0	0.0	0.0	0.0	0.0	1.0	0.0	0.0	0.0	0.0	0.0	0.0	0.0
Cic	71722	symbol	M. musculus	71722	M. musculus	0.0	0.0	0.0	0.0	0.0	0.0	0.0	0.0	0.0	0.0	0.0	1.0	0.0	0.0	0.0	0.0	0.0	0.0	0.0	0.0
Msmo1	66234	symbol	M. musculus	66234	M. musculus	0.0	1.0	0.0	0.0	0.0	0.0	0.0	0.0	0.0	0.0	0.0	0.0	0.0	0.0	0.0	0.0	0.0	0.0	0.0	0.0
Kmt2a	214162	symbol	M. musculus	214162	M. musculus	1.0	0.0	0.0	0.0	0.0	0.0	0.0	0.0	1.0	0.0	0.0	1.0	0.0	0.0	0.0	1.0	0.0	0.0	0.0	0.0
Ptpn1	19246	symbol	M. musculus	19246	M. musculus	0.0	0.0	1.0	1.0	0.0	1.0	0.0	0.0	0.0	0.0	0.0	0.0	1.0	0.0	0.0	0.0	0.0	0.0	0.0	0.0
Klf10	21847	symbol	M. musculus	21847	M. musculus	0.0	0.0	0.0	0.0	0.0	0.0	0.0	0.0	1.0	0.0	0.0	0.0	0.0	0.0	0.0	0.0	0.0	0.0	0.0	0.0
Zfp445	235682	symbol	M. musculus	235682	M. musculus	0.0	0.0	0.0	0.0	0.0	0.0	0.0	0.0	0.0	0.0	0.0	0.0	0.0	0.0	0.0	0.0	0.0	0.0	0.0	0.0
H2-Q4	15015	symbol	M. musculus	15015	M. musculus	0.0	0.0	1.0	0.0	0.0	0.0	0.0	0.0	0.0	0.0	0.0	0.0	0.0	1.0	0.0	0.0	0.0	0.0	0.0	0.0
Serpina10	217847	symbol	M. musculus	217847	M. musculus	0.0	0.0	0.0	0.0	0.0	0.0	0.0	1.0	0.0	0.0	0.0	0.0	0.0	0.0	0.0	0.0	0.0	0.0	0.0	0.0
Kmt2b	75410	symbol	M. musculus	75410	M. musculus	1.0	0.0	0.0	0.0	0.0	0.0	0.0	0.0	0.0	0.0	0.0	1.0	0.0	0.0	0.0	0.0	0.0	0.0	0.0	0.0
C8b	110382	symbol	M. musculus	110382	M. musculus	0.0	0.0	0.0	0.0	0.0	0.0	0.0	0.0	0.0	0.0	0.0	0.0	0.0	0.0	0.0	0.0	0.0	0.0	0.0	0.0
Znfx1	98999	symbol	M. musculus	98999	M. musculus	1.0	0.0	0.0	0.0	0.0	0.0	0.0	0.0	0.0	0.0	0.0	0.0	0.0	0.0	0.0	0.0	0.0	0.0	0.0	0.0
Syn1	20964	symbol	M. musculus	20964	M. musculus	0.0	0.0	0.0	0.0	0.0	0.0	0.0	0.0	0.0	0.0	0.0	0.0	0.0	0.0	0.0	1.0	0.0	0.0	0.0	0.0
Phf1	21652	symbol	M. musculus	21652	M. musculus	1.0	0.0	0.0	0.0	0.0	0.0	0.0	0.0	0.0	0.0	0.0	0.0	0.0	0.0	0.0	0.0	0.0	0.0	0.0	0.0
Tia1	21841	symbol	M. musculus	21841	M. musculus	0.0	0.0	0.0	0.0	0.0	0.0	1.0	0.0	0.0	0.0	0.0	0.0	0.0	0.0	0.0	0.0	0.0	0.0	0.0	0.0
Tfe3	209446	symbol	M. musculus	209446	M. musculus	0.0	0.0	0.0	0.0	0.0	0.0	0.0	0.0	0.0	0.0	0.0	0.0	0.0	0.0	0.0	0.0	0.0	0.0	0.0	0.0
Hmgcs1	208715	symbol	M. musculus	208715	M. musculus	0.0	1.0	0.0	0.0	0.0	0.0	0.0	0.0	0.0	0.0	0.0	0.0	0.0	0.0	0.0	0.0	0.0	0.0	0.0	0.0
Crebbp	12914	symbol	M. musculus	12914	M. musculus	1.0	0.0	1.0	0.0	1.0	0.0	1.0	0.0	1.0	0.0	0.0	0.0	0.0	1.0	0.0	0.0	0.0	0.0	0.0	1.0
Rsrp1	27981	symbol	M. musculus	27981	M. musculus	0.0	0.0	0.0	0.0	0.0	0.0	0.0	0.0	0.0	0.0	0.0	0.0	0.0	0.0	0.0	0.0	0.0	0.0	0.0	0.0
Dos	100503659	gene_synonym	M. musculus	100503659	M. musculus	0.0	0.0	0.0	0.0	0.0	0.0	0.0	0.0	0.0	0.0	0.0	0.0	0.0	0.0	0.0	0.0	0.0	0.0	0.0	0.0
Med13	327987	symbol	M. musculus	327987	M. musculus	0.0	0.0	0.0	0.0	0.0	0.0	0.0	0.0	0.0	0.0	0.0	0.0	0.0	0.0	0.0	0.0	0.0	0.0	0.0	1.0
Tug1	544752	symbol	M. musculus	544752	M. musculus	0.0	0.0	0.0	0.0	0.0	0.0	0.0	0.0	0.0	0.0	0.0	0.0	0.0	0.0	0.0	0.0	0.0	0.0	0.0	0.0
Ttbk2	140810	symbol	M. musculus	140810	M. musculus	0.0	0.0	0.0	0.0	0.0	0.0	0.0	0.0	0.0	0.0	1.0	0.0	1.0	0.0	0.0	0.0	0.0	0.0	0.0	0.0
Phf20l1	239510	symbol	M. musculus	239510	M. musculus	0.0	0.0	0.0	0.0	0.0	0.0	0.0	0.0	0.0	0.0	0.0	0.0	0.0	0.0	0.0	0.0	0.0	0.0	0.0	0.0
Elmsan1	238317	gene_synonym	M. musculus	238317	M. musculus	0.0	0.0	0.0	0.0	0.0	0.0	0.0	0.0	0.0	0.0	0.0	0.0	0.0	0.0	0.0	0.0	0.0	0.0	0.0	0.0
Fryl	72313	symbol	M. musculus	72313	M. musculus	0.0	0.0	0.0	0.0	0.0	0.0	0.0	0.0	0.0	0.0	0.0	0.0	0.0	0.0	0.0	0.0	0.0	0.0	0.0	0.0
Rbbp6	19647	symbol	M. musculus	19647	M. musculus	0.0	0.0	0.0	0.0	0.0	0.0	0.0	0.0	0.0	0.0	0.0	0.0	0.0	0.0	1.0	0.0	0.0	0.0	0.0	0.0
Mfsd7b	226844	gene_synonym	M. musculus	226844	M. musculus	0.0	0.0	0.0	0.0	0.0	0.0	0.0	0.0	1.0	0.0	0.0	0.0	0.0	0.0	1.0	0.0	0.0	0.0	0.0	0.0
Itpkc	233011	symbol	M. musculus	233011	M. musculus	0.0	1.0	0.0	0.0	0.0	0.0	0.0	0.0	0.0	0.0	0.0	0.0	0.0	0.0	0.0	0.0	0.0	0.0	0.0	0.0
Trrap	100683	symbol	M. musculus	100683	M. musculus	1.0	0.0	0.0	0.0	1.0	0.0	0.0	0.0	0.0	0.0	0.0	0.0	0.0	1.0	0.0	0.0	0.0	0.0	0.0	0.0
Mapk6	50772	symbol	M. musculus	50772	M. musculus	0.0	0.0	1.0	0.0	0.0	0.0	0.0	0.0	0.0	0.0	0.0	0.0	0.0	0.0	0.0	0.0	0.0	0.0	0.0	0.0
Crtc2	74343	symbol	M. musculus	74343	M. musculus	1.0	0.0	0.0	1.0	0.0	0.0	0.0	0.0	0.0	0.0	0.0	0.0	0.0	1.0	0.0	0.0	0.0	0.0	0.0	0.0
Fdps	110196	symbol	M. musculus	110196	M. musculus	0.0	1.0	0.0	0.0	0.0	0.0	1.0	0.0	0.0	0.0	0.0	0.0	0.0	1.0	1.0	0.0	0.0	0.0	0.0	0.0
Lats1	16798	symbol	M. musculus	16798	M. musculus	0.0	0.0	0.0	1.0	1.0	0.0	0.0	0.0	0.0	0.0	1.0	0.0	0.0	0.0	1.0	0.0	0.0	0.0	0.0	1.0
Rai1	19377	symbol	M. musculus	19377	M. musculus	0.0	0.0	0.0	0.0	0.0	0.0	0.0	0.0	1.0	0.0	0.0	0.0	0.0	0.0	1.0	0.0	0.0	0.0	0.0	0.0
Lpp	210126	symbol	M. musculus	210126	M. musculus	0.0	0.0	0.0	0.0	0.0	0.0	0.0	0.0	0.0	0.0	0.0	0.0	0.0	0.0	0.0	0.0	0.0	0.0	0.0	0.0
Kcnc3	16504	symbol	M. musculus	16504	M. musculus	0.0	0.0	0.0	0.0	0.0	0.0	0.0	0.0	0.0	0.0	0.0	0.0	0.0	0.0	0.0	1.0	0.0	0.0	0.0	0.0
Fnip2	329679	symbol	M. musculus	329679	M. musculus	0.0	0.0	0.0	0.0	0.0	0.0	0.0	0.0	0.0	0.0	1.0	0.0	0.0	0.0	0.0	0.0	0.0	0.0	0.0	0.0
Kif5c	16574	symbol	M. musculus	16574	M. musculus	0.0	0.0	0.0	0.0	0.0	0.0	0.0	0.0	0.0	0.0	0.0	0.0	0.0	0.0	0.0	0.0	0.0	0.0	0.0	0.0
Wnk4	69847	symbol	M. musculus	69847	M. musculus	0.0	0.0	0.0	0.0	0.0	0.0	0.0	0.0	0.0	0.0	0.0	0.0	0.0	0.0	0.0	0.0	0.0	0.0	0.0	0.0
Zbtb10	229055	symbol	M. musculus	229055	M. musculus	0.0	0.0	0.0	0.0	0.0	0.0	0.0	0.0	0.0	0.0	0.0	0.0	0.0	0.0	0.0	0.0	0.0	0.0	0.0	0.0
Irs2	384783	symbol	M. musculus	384783	M. musculus	0.0	0.0	1.0	1.0	0.0	0.0	0.0	0.0	0.0	0.0	0.0	0.0	0.0	0.0	0.0	0.0	0.0	0.0	0.0	0.0
Pogz	229584	symbol	M. musculus	229584	M. musculus	0.0	0.0	0.0	0.0	1.0	0.0	0.0	0.0	0.0	0.0	0.0	0.0	0.0	0.0	0.0	0.0	0.0	0.0	0.0	0.0
Zyx	22793	symbol	M. musculus	22793	M. musculus	0.0	0.0	0.0	0.0	0.0	0.0	0.0	0.0	0.0	0.0	0.0	0.0	0.0	0.0	0.0	0.0	0.0	0.0	0.0	0.0
Rps3a1	20091	symbol	M. musculus	20091	M. musculus	0.0	0.0	0.0	0.0	0.0	0.0	0.0	0.0	0.0	0.0	0.0	0.0	0.0	0.0	0.0	0.0	1.0	0.0	0.0	0.0
Pcmtd2	245867	symbol	M. musculus	245867	M. musculus	0.0	0.0	0.0	0.0	0.0	0.0	0.0	0.0	0.0	0.0	0.0	0.0	0.0	0.0	0.0	0.0	0.0	0.0	0.0	0.0
Cd81	12520	symbol	M. musculus	12520	M. musculus	0.0	1.0	0.0	0.0	0.0	0.0	0.0	1.0	0.0	0.0	0.0	0.0	1.0	0.0	1.0	0.0	0.0	0.0	0.0	0.0
Fdft1	14137	symbol	M. musculus	14137	M. musculus	0.0	1.0	0.0	0.0	0.0	0.0	0.0	0.0	0.0	0.0	0.0	0.0	0.0	0.0	0.0	0.0	0.0	0.0	0.0	0.0
Pcyt2	68671	symbol	M. musculus	68671	M. musculus	0.0	1.0	0.0	0.0	0.0	0.0	0.0	0.0	0.0	0.0	0.0	0.0	0.0	0.0	0.0	0.0	0.0	0.0	0.0	0.0
Gnai1	14677	symbol	M. musculus	14677	M. musculus	0.0	0.0	0.0	0.0	1.0	0.0	1.0	0.0	0.0	1.0	0.0	0.0	1.0	0.0	0.0	1.0	0.0	0.0	0.0	0.0
Socs3	12702	symbol	M. musculus	12702	M. musculus	0.0	1.0	1.0	1.0	0.0	0.0	1.0	1.0	0.0	0.0	0.0	0.0	0.0	0.0	0.0	0.0	0.0	0.0	0.0	0.0
Vps18	228545	symbol	M. musculus	228545	M. musculus	0.0	0.0	0.0	0.0	0.0	0.0	0.0	0.0	0.0	0.0	0.0	0.0	1.0	0.0	0.0	1.0	0.0	0.0	0.0	0.0
Kdm3b	277250	symbol	M. musculus	277250	M. musculus	1.0	0.0	0.0	0.0	0.0	0.0	0.0	0.0	0.0	0.0	0.0	0.0	0.0	0.0	0.0	0.0	0.0	0.0	0.0	0.0
Tpst2	22022	symbol	M. musculus	22022	M. musculus	0.0	0.0	0.0	0.0	0.0	0.0	0.0	0.0	0.0	0.0	0.0	0.0	0.0	0.0	0.0	0.0	0.0	0.0	0.0	0.0
Zfp608	269023	symbol	M. musculus	269023	M. musculus	0.0	0.0	0.0	0.0	0.0	0.0	0.0	0.0	0.0	0.0	0.0	0.0	0.0	0.0	0.0	0.0	0.0	0.0	0.0	0.0
Psd	73728	symbol	M. musculus	73728	M. musculus	0.0	0.0	0.0	0.0	0.0	0.0	0.0	0.0	0.0	0.0	0.0	0.0	0.0	0.0	0.0	0.0	0.0	0.0	0.0	0.0
Akap8	56399	symbol	M. musculus	56399	M. musculus	1.0	0.0	0.0	1.0	1.0	0.0	0.0	0.0	0.0	0.0	0.0	0.0	0.0	0.0	0.0	0.0	0.0	0.0	0.0	0.0
Vezf1	22344	symbol	M. musculus	22344	M. musculus	0.0	0.0	0.0	0.0	0.0	0.0	0.0	0.0	0.0	0.0	0.0	0.0	0.0	0.0	0.0	0.0	0.0	0.0	0.0	0.0
Hsd17b7	15490	symbol	M. musculus	15490	M. musculus	0.0	1.0	0.0	0.0	0.0	0.0	0.0	0.0	0.0	0.0	0.0	0.0	0.0	0.0	0.0	0.0	0.0	0.0	0.0	0.0
Pan2	103135	symbol	M. musculus	103135	M. musculus	0.0	0.0	0.0	0.0	0.0	0.0	0.0	0.0	0.0	0.0	0.0	0.0	0.0	0.0	0.0	0.0	0.0	0.0	0.0	0.0
Maml3	433586	symbol	M. musculus	433586	M. musculus	0.0	0.0	0.0	0.0	0.0	0.0	0.0	0.0	0.0	0.0	0.0	0.0	0.0	0.0	0.0	0.0	0.0	0.0	0.0	0.0
Sdc4	20971	symbol	M. musculus	20971	M. musculus	0.0	0.0	0.0	0.0	0.0	0.0	0.0	1.0	0.0	0.0	0.0	0.0	0.0	0.0	0.0	0.0	0.0	0.0	0.0	0.0
Bace1	23821	symbol	M. musculus	23821	M. musculus	0.0	0.0	0.0	0.0	0.0	0.0	0.0	1.0	0.0	0.0	0.0	1.0	1.0	0.0	0.0	1.0	0.0	0.0	0.0	0.0
Brpf3	268936	symbol	M. musculus	268936	M. musculus	1.0	0.0	0.0	0.0	0.0	0.0	0.0	0.0	0.0	0.0	0.0	0.0	0.0	0.0	0.0	0.0	0.0	0.0	0.0	0.0
Zc3hav1	78781	symbol	M. musculus	78781	M. musculus	0.0	0.0	0.0	0.0	0.0	0.0	0.0	1.0	0.0	0.0	0.0	0.0	0.0	0.0	0.0	0.0	0.0	0.0	0.0	0.0
Rgs4	19736	symbol	M. musculus	19736	M. musculus	0.0	0.0	0.0	0.0	0.0	0.0	0.0	0.0	0.0	0.0	0.0	0.0	0.0	0.0	1.0	1.0	0.0	0.0	0.0	0.0
Tomm7	66169	symbol	M. musculus	66169	M. musculus	0.0	0.0	0.0	0.0	0.0	0.0	0.0	0.0	0.0	0.0	0.0	0.0	1.0	0.0	0.0	0.0	0.0	0.0	0.0	0.0
Nfkb2	18034	symbol	M. musculus	18034	M. musculus	1.0	0.0	1.0	0.0	0.0	0.0	0.0	0.0	1.0	0.0	0.0	0.0	0.0	1.0	0.0	0.0	0.0	0.0	0.0	0.0
Ahnak	66395	symbol	M. musculus	66395	M. musculus	0.0	0.0	0.0	0.0	0.0	0.0	0.0	0.0	0.0	0.0	0.0	0.0	0.0	0.0	0.0	0.0	0.0	0.0	0.0	0.0
Mllt6	246198	symbol	M. musculus	246198	M. musculus	1.0	0.0	0.0	0.0	0.0	0.0	0.0	0.0	0.0	0.0	0.0	0.0	0.0	0.0	0.0	0.0	0.0	0.0	0.0	0.0
Serping1	12258	symbol	M. musculus	12258	M. musculus	0.0	0.0	0.0	0.0	0.0	0.0	1.0	1.0	0.0	0.0	0.0	0.0	0.0	0.0	0.0	0.0	0.0	0.0	0.0	0.0
Vma21	67048	symbol	M. musculus	67048	M. musculus	0.0	0.0	0.0	0.0	0.0	0.0	0.0	0.0	0.0	0.0	0.0	0.0	0.0	0.0	0.0	0.0	0.0	0.0	0.0	0.0
Irf1	16362	symbol	M. musculus	16362	M. musculus	0.0	0.0	0.0	1.0	0.0	0.0	1.0	0.0	0.0	0.0	0.0	0.0	0.0	0.0	0.0	0.0	0.0	0.0	0.0	0.0
Anp32a	11737	symbol	M. musculus	11737	M. musculus	0.0	0.0	0.0	0.0	0.0	0.0	0.0	0.0	0.0	0.0	0.0	0.0	0.0	0.0	0.0	0.0	0.0	0.0	0.0	0.0
Parp10	671535	symbol	M. musculus	671535	M. musculus	1.0	0.0	0.0	0.0	1.0	0.0	0.0	0.0	0.0	0.0	0.0	0.0	0.0	0.0	0.0	0.0	0.0	0.0	0.0	0.0
Car8	12319	symbol	M. musculus	12319	M. musculus	0.0	0.0	0.0	0.0	0.0	0.0	0.0	0.0	0.0	0.0	0.0	0.0	0.0	0.0	0.0	0.0	0.0	0.0	0.0	0.0
Ncoa3	17979	symbol	M. musculus	17979	M. musculus	0.0	0.0	0.0	1.0	0.0	0.0	0.0	0.0	0.0	0.0	0.0	0.0	0.0	0.0	1.0	0.0	0.0	0.0	0.0	1.0
Klf4	16600	symbol	M. musculus	16600	M. musculus	0.0	0.0	0.0	0.0	1.0	0.0	1.0	1.0	0.0	0.0	0.0	0.0	0.0	0.0	0.0	0.0	0.0	0.0	0.0	0.0
Rab35	77407	symbol	M. musculus	77407	M. musculus	0.0	0.0	0.0	0.0	1.0	0.0	0.0	0.0	0.0	0.0	0.0	0.0	0.0	0.0	0.0	0.0	0.0	0.0	0.0	0.0
Bicd2	76895	symbol	M. musculus	76895	M. musculus	0.0	0.0	0.0	0.0	0.0	0.0	0.0	0.0	0.0	0.0	0.0	0.0	0.0	0.0	0.0	0.0	0.0	0.0	0.0	0.0
Thbs3	21827	symbol	M. musculus	21827	M. musculus	0.0	0.0	0.0	0.0	0.0	0.0	0.0	0.0	0.0	0.0	0.0	0.0	0.0	0.0	1.0	0.0	0.0	0.0	0.0	0.0
Serinc5	218442	symbol	M. musculus	218442	M. musculus	0.0	1.0	0.0	0.0	0.0	0.0	0.0	0.0	0.0	0.0	0.0	0.0	0.0	0.0	0.0	0.0	0.0	0.0	0.0	0.0
Tnrc6b	213988	symbol	M. musculus	213988	M. musculus	0.0	0.0	0.0	0.0	0.0	0.0	0.0	0.0	0.0	0.0	0.0	0.0	0.0	0.0	0.0	0.0	0.0	0.0	0.0	0.0
Nptx1	18164	symbol	M. musculus	18164	M. musculus	0.0	0.0	0.0	0.0	0.0	0.0	0.0	0.0	0.0	1.0	0.0	0.0	0.0	0.0	0.0	1.0	0.0	0.0	0.0	0.0
Micall1	27008	symbol	M. musculus	27008	M. musculus	0.0	0.0	0.0	0.0	0.0	0.0	0.0	0.0	0.0	0.0	0.0	0.0	0.0	0.0	0.0	0.0	0.0	0.0	0.0	0.0
Uggt2	66435	symbol	M. musculus	66435	M. musculus	0.0	0.0	0.0	0.0	0.0	1.0	0.0	0.0	0.0	0.0	0.0	0.0	0.0	0.0	0.0	0.0	0.0	1.0	0.0	0.0
Grb10	14783	symbol	M. musculus	14783	M. musculus	0.0	0.0	0.0	1.0	0.0	0.0	0.0	0.0	0.0	0.0	0.0	0.0	0.0	0.0	0.0	0.0	0.0	0.0	0.0	0.0
H2-K2	630499	symbol	M. musculus	630499	M. musculus	0.0	0.0	0.0	0.0	0.0	0.0	0.0	0.0	0.0	0.0	0.0	0.0	0.0	0.0	0.0	0.0	0.0	0.0	0.0	0.0
Rtn1	104001	symbol	M. musculus	104001	M. musculus	0.0	0.0	0.0	0.0	0.0	0.0	0.0	0.0	0.0	0.0	0.0	0.0	0.0	0.0	0.0	0.0	0.0	0.0	0.0	0.0
Zdhhc17	320150	symbol	M. musculus	320150	M. musculus	0.0	0.0	0.0	0.0	0.0	0.0	0.0	0.0	0.0	0.0	0.0	0.0	0.0	0.0	0.0	0.0	0.0	0.0	0.0	0.0
Prr7	432763	symbol	M. musculus	432763	M. musculus	0.0	0.0	0.0	0.0	0.0	0.0	0.0	0.0	0.0	0.0	0.0	0.0	0.0	0.0	0.0	0.0	0.0	0.0	0.0	0.0
Ech1	51798	symbol	M. musculus	51798	M. musculus	0.0	0.0	0.0	0.0	0.0	0.0	0.0	0.0	0.0	0.0	0.0	0.0	0.0	0.0	0.0	0.0	0.0	0.0	0.0	0.0
Stat2	20847	symbol	M. musculus	20847	M. musculus	0.0	0.0	0.0	1.0	0.0	0.0	1.0	0.0	0.0	0.0	0.0	0.0	0.0	0.0	0.0	0.0	0.0	0.0	0.0	0.0
Fbxw9	68628	symbol	M. musculus	68628	M. musculus	0.0	0.0	0.0	0.0	0.0	0.0	0.0	0.0	0.0	0.0	0.0	0.0	0.0	0.0	0.0	0.0	0.0	0.0	0.0	0.0
Slc41a1	98396	symbol	M. musculus	98396	M. musculus	0.0	0.0	0.0	0.0	0.0	0.0	0.0	0.0	0.0	1.0	0.0	0.0	0.0	0.0	0.0	0.0	0.0	0.0	0.0	0.0
Mknk2	17347	symbol	M. musculus	17347	M. musculus	0.0	0.0	0.0	0.0	0.0	0.0	0.0	0.0	0.0	0.0	1.0	0.0	0.0	0.0	0.0	0.0	0.0	0.0	0.0	0.0
Tox3	244579	symbol	M. musculus	244579	M. musculus	0.0	0.0	0.0	0.0	0.0	0.0	0.0	0.0	0.0	0.0	0.0	0.0	0.0	0.0	0.0	0.0	0.0	0.0	0.0	0.0
Ppp1r10	52040	symbol	M. musculus	52040	M. musculus	1.0	0.0	0.0	0.0	1.0	0.0	0.0	0.0	0.0	0.0	0.0	0.0	0.0	0.0	0.0	0.0	0.0	0.0	0.0	0.0
Pcsk4	18551	symbol	M. musculus	18551	M. musculus	0.0	0.0	0.0	0.0	0.0	0.0	0.0	0.0	0.0	0.0	0.0	0.0	0.0	0.0	0.0	0.0	0.0	0.0	0.0	0.0
Arvcf	11877	symbol	M. musculus	11877	M. musculus	0.0	0.0	0.0	0.0	0.0	0.0	0.0	0.0	0.0	0.0	0.0	0.0	0.0	0.0	0.0	0.0	0.0	0.0	0.0	0.0
Defb1	13214	symbol	M. musculus	13214	M. musculus	0.0	0.0	0.0	0.0	0.0	0.0	0.0	0.0	0.0	0.0	0.0	0.0	0.0	0.0	0.0	0.0	0.0	0.0	0.0	0.0
Idh1	15926	symbol	M. musculus	15926	M. musculus	0.0	1.0	0.0	1.0	0.0	0.0	0.0	0.0	0.0	1.0	0.0	0.0	0.0	0.0	0.0	0.0	0.0	0.0	0.0	0.0
Zfp574	232976	symbol	M. musculus	232976	M. musculus	0.0	0.0	0.0	0.0	0.0	0.0	0.0	0.0	0.0	0.0	0.0	0.0	0.0	0.0	0.0	0.0	0.0	0.0	0.0	0.0
Nfkbiz	80859	symbol	M. musculus	80859	M. musculus	0.0	0.0	0.0	0.0	0.0	0.0	0.0	1.0	0.0	0.0	0.0	0.0	0.0	0.0	0.0	0.0	0.0	0.0	0.0	0.0
Snhg11	319317	symbol	M. musculus	319317	M. musculus	0.0	0.0	0.0	0.0	0.0	0.0	0.0	0.0	0.0	0.0	0.0	0.0	0.0	0.0	0.0	0.0	0.0	0.0	0.0	0.0
Slc16a6	104681	symbol	M. musculus	104681	M. musculus	0.0	0.0	0.0	0.0	0.0	0.0	0.0	0.0	0.0	0.0	0.0	0.0	0.0	0.0	0.0	0.0	0.0	0.0	0.0	0.0
Cebpd	12609	symbol	M. musculus	12609	M. musculus	0.0	0.0	0.0	0.0	0.0	0.0	0.0	0.0	0.0	0.0	0.0	0.0	0.0	0.0	0.0	0.0	0.0	0.0	0.0	0.0

## Sheet: Metascape_MPathways
GroupID	Category	Term	Description	P	LogP	Log(q-value)	InTerm_InList	Genes	Symbols
1_Summary	GO Biological Processes	GO:0097692	histone H3-K4 monomethylation	3.15904e-07	-6.50045	-2.23733	4/7	75410,214162,231051,381022,69188,110593,12914,21652,56399,70790,74343,100683,216850,246198,268936,277250,19697,223870,98999,104248,671535,18034,21973,52040	Kmt2b,Kmt2a,Kmt2c,Kmt2d,Kmt2e,Prdm2,Crebbp,Phf1,Akap8,Ubr5,Crtc2,Trrap,Kdm6b,Mllt6,Brpf3,Kdm3b,Rela,Senp1,Znfx1,Cabin1,Parp10,Nfkb2,Top2a,Ppp1r10
1_Member	GO Biological Processes	GO:0097692	histone H3-K4 monomethylation	3.15904e-07	-6.50045	-2.23733	4/7	75410,214162,231051,381022	Kmt2b,Kmt2a,Kmt2c,Kmt2d
1_Member	GO Biological Processes	GO:0044648	histone H3-K4 dimethylation	9.35633e-06	-5.02889	-1.36784	3/5	75410,214162,381022	Kmt2b,Kmt2a,Kmt2d
1_Member	KEGG Pathway	mmu00310	Lysine degradation	2.51131e-05	-4.6001	-1.14607	6/59	69188,75410,110593,214162,231051,381022	Kmt2e,Kmt2b,Prdm2,Kmt2a,Kmt2c,Kmt2d
1_Member	GO Biological Processes	GO:0016570	histone modification	2.72844e-05	-4.56409	-1.14607	15/432	12914,21652,56399,69188,70790,74343,75410,100683,214162,216850,231051,246198,268936,277250,381022	Crebbp,Phf1,Akap8,Kmt2e,Ubr5,Crtc2,Kmt2b,Trrap,Kmt2a,Kdm6b,Kmt2c,Mllt6,Brpf3,Kdm3b,Kmt2d
1_Member	GO Biological Processes	GO:0080182	histone H3-K4 trimethylation	3.95362e-05	-4.40301	-1.09287	4/20	69188,75410,214162,381022	Kmt2e,Kmt2b,Kmt2a,Kmt2d
1_Member	GO Biological Processes	GO:0016569	covalent chromatin modification	4.24414e-05	-4.37221	-1.09287	15/449	12914,21652,56399,69188,70790,74343,75410,100683,214162,216850,231051,246198,268936,277250,381022	Crebbp,Phf1,Akap8,Kmt2e,Ubr5,Crtc2,Kmt2b,Trrap,Kmt2a,Kdm6b,Kmt2c,Mllt6,Brpf3,Kdm3b,Kmt2d
1_Member	GO Biological Processes	GO:0018205	peptidyl-lysine modification	4.77977e-05	-4.32059	-1.09287	13/350	12914,19697,21652,69188,74343,75410,100683,214162,223870,231051,246198,268936,381022	Crebbp,Rela,Phf1,Kmt2e,Crtc2,Kmt2b,Trrap,Kmt2a,Senp1,Kmt2c,Mllt6,Brpf3,Kmt2d
1_Member	GO Biological Processes	GO:0016571	histone methylation	7.7275e-05	-4.11196	-0.928027	8/140	12914,21652,69188,75410,214162,231051,246198,381022	Crebbp,Phf1,Kmt2e,Kmt2b,Kmt2a,Kmt2c,Mllt6,Kmt2d
1_Member	GO Biological Processes	GO:0034968	histone lysine methylation	0.000124686	-3.90418	-0.91982	7/112	21652,69188,75410,214162,231051,246198,381022	Phf1,Kmt2e,Kmt2b,Kmt2a,Kmt2c,Mllt6,Kmt2d
1_Member	GO Biological Processes	GO:0006325	chromatin organization	0.000194319	-3.71148	-0.790792	19/758	12914,19697,21652,56399,69188,70790,74343,75410,98999,100683,104248,214162,216850,231051,246198,268936,277250,381022,671535	Crebbp,Rela,Phf1,Akap8,Kmt2e,Ubr5,Crtc2,Kmt2b,Znfx1,Trrap,Cabin1,Kmt2a,Kdm6b,Kmt2c,Mllt6,Brpf3,Kdm3b,Kmt2d,Parp10
1_Member	GO Biological Processes	GO:0051568	histone H3-K4 methylation	0.000226974	-3.64402	-0.764565	5/56	69188,75410,214162,231051,381022	Kmt2e,Kmt2b,Kmt2a,Kmt2c,Kmt2d
1_Member	GO Biological Processes	GO:0018022	peptidyl-lysine methylation	0.000258776	-3.58708	-0.746144	7/126	21652,69188,75410,214162,231051,246198,381022	Phf1,Kmt2e,Kmt2b,Kmt2a,Kmt2c,Mllt6,Kmt2d
1_Member	GO Biological Processes	GO:0006479	protein methylation	0.000432236	-3.36428	-0.606314	8/180	12914,21652,69188,75410,214162,231051,246198,381022	Crebbp,Phf1,Kmt2e,Kmt2b,Kmt2a,Kmt2c,Mllt6,Kmt2d
1_Member	GO Biological Processes	GO:0008213	protein alkylation	0.000432236	-3.36428	-0.606314	8/180	12914,21652,69188,75410,214162,231051,246198,381022	Crebbp,Phf1,Kmt2e,Kmt2b,Kmt2a,Kmt2c,Mllt6,Kmt2d
1_Member	GO Biological Processes	GO:0031060	regulation of histone methylation	0.000936196	-3.02863	-0.399251	5/76	21652,69188,75410,214162,246198	Phf1,Kmt2e,Kmt2b,Kmt2a,Mllt6
1_Member	GO Biological Processes	GO:0018027	peptidyl-lysine dimethylation	0.000956069	-3.01951	-0.399251	3/20	75410,214162,381022	Kmt2b,Kmt2a,Kmt2d
1_Member	GO Biological Processes	GO:0031056	regulation of histone modification	0.00104054	-2.98274	-0.382384	7/159	21652,56399,69188,70790,75410,214162,246198	Phf1,Akap8,Kmt2e,Ubr5,Kmt2b,Kmt2a,Mllt6
1_Member	GO Biological Processes	GO:1902275	regulation of chromatin organization	0.00107773	-2.96749	-0.380809	8/207	21652,56399,69188,70790,75410,214162,246198,671535	Phf1,Akap8,Kmt2e,Ubr5,Kmt2b,Kmt2a,Mllt6,Parp10
1_Member	GO Biological Processes	GO:0018023	peptidyl-lysine trimethylation	0.00127958	-2.89293	-0.333061	4/48	69188,75410,214162,381022	Kmt2e,Kmt2b,Kmt2a,Kmt2d
1_Member	Reactome Gene Sets	R-MMU-3214841	PKMTs methylate histone lysines	0.00329552	-2.48208	-0.138039	4/62	18034,19697,69188,75410	Nfkb2,Rela,Kmt2e,Kmt2b
1_Member	GO Biological Processes	GO:0033044	regulation of chromosome organization	0.00378887	-2.42149	-0.115845	10/369	21652,21973,52040,56399,69188,70790,75410,214162,246198,671535	Phf1,Top2a,Ppp1r10,Akap8,Kmt2e,Ubr5,Kmt2b,Kmt2a,Mllt6,Parp10
1_Member	GO Biological Processes	GO:0051569	regulation of histone H3-K4 methylation	0.0038132	-2.41871	-0.115845	3/32	69188,75410,214162	Kmt2e,Kmt2b,Kmt2a
1_Member	Reactome Gene Sets	R-MMU-3247509	Chromatin modifying enzymes	0.00795615	-2.0993	0	6/175	18034,19697,69188,75410,216850,268936	Nfkb2,Rela,Kmt2e,Kmt2b,Kdm6b,Brpf3
1_Member	Reactome Gene Sets	R-MMU-4839726	Chromatin organization	0.00795615	-2.0993	0	6/175	18034,19697,69188,75410,216850,268936	Nfkb2,Rela,Kmt2e,Kmt2b,Kdm6b,Brpf3
1_Member	GO Biological Processes	GO:0043414	macromolecule methylation	0.00869186	-2.06089	0	8/292	12914,21652,69188,75410,214162,231051,246198,381022	Crebbp,Phf1,Kmt2e,Kmt2b,Kmt2a,Kmt2c,Mllt6,Kmt2d
1_Member	GO Biological Processes	GO:0031062	positive regulation of histone methylation	0.00876438	-2.05728	0	3/43	21652,69188,214162	Phf1,Kmt2e,Kmt2a
2_Summary	GO Biological Processes	GO:0045338	farnesyl diphosphate metabolic process	3.77003e-06	-5.42365	-1.5177	3/4	14137,110196,208715,15490,66234,231070,22417,224860,233011,14473,20788,29817,101476,320634,13039,12651,14775,68671,77980,229003,12520,12702,15926,218442	Fdft1,Fdps,Hmgcs1,Hsd17b7,Msmo1,Insig1,Wnt4,Plcl2,Itpkc,Gc,Srebf2,Igfbp7,Plekha1,Ocrl,Ctsl,Chkb,Gpx1,Pcyt2,Sbf1,Helz2,Cd81,Socs3,Idh1,Serinc5
2_Member	GO Biological Processes	GO:0045338	farnesyl diphosphate metabolic process	3.77003e-06	-5.42365	-1.5177	3/4	14137,110196,208715	Fdft1,Fdps,Hmgcs1
2_Member	Reactome Gene Sets	R-MMU-191273	Cholesterol biosynthesis	4.96938e-06	-5.3037	-1.5177	5/26	14137,15490,66234,110196,208715	Fdft1,Hsd17b7,Msmo1,Fdps,Hmgcs1
2_Member	GO Biological Processes	GO:0016126	sterol biosynthetic process	1.85467e-05	-4.73173	-1.16759	6/56	14137,15490,66234,110196,208715,231070	Fdft1,Hsd17b7,Msmo1,Fdps,Hmgcs1,Insig1
2_Member	GO Biological Processes	GO:0006695	cholesterol biosynthetic process	8.82226e-05	-4.05442	-0.91982	5/46	14137,15490,110196,208715,231070	Fdft1,Hsd17b7,Fdps,Hmgcs1,Insig1
2_Member	GO Biological Processes	GO:0046165	alcohol biosynthetic process	0.000103679	-3.98431	-0.91982	8/146	14137,15490,22417,110196,208715,224860,231070,233011	Fdft1,Hsd17b7,Wnt4,Fdps,Hmgcs1,Plcl2,Insig1,Itpkc
2_Member	GO Biological Processes	GO:1902653	secondary alcohol biosynthetic process	0.000119821	-3.92147	-0.91982	5/49	14137,15490,110196,208715,231070	Fdft1,Hsd17b7,Fdps,Hmgcs1,Insig1
2_Member	Reactome Gene Sets	R-MMU-8957322	Metabolism of steroids	0.000147092	-3.83241	-0.889563	7/115	14137,14473,15490,20788,66234,110196,208715	Fdft1,Gc,Hsd17b7,Srebf2,Msmo1,Fdps,Hmgcs1
2_Member	GO Biological Processes	GO:0006694	steroid biosynthetic process	0.000203674	-3.69106	-0.789676	8/161	14137,15490,22417,29817,66234,110196,208715,231070	Fdft1,Hsd17b7,Wnt4,Igfbp7,Msmo1,Fdps,Hmgcs1,Insig1
2_Member	GO Biological Processes	GO:0008202	steroid metabolic process	0.000264305	-3.57789	-0.746144	11/309	14137,14473,15490,20788,22417,29817,66234,101476,110196,208715,231070	Fdft1,Gc,Hsd17b7,Srebf2,Wnt4,Igfbp7,Msmo1,Plekha1,Fdps,Hmgcs1,Insig1
2_Member	GO Biological Processes	GO:0016125	sterol metabolic process	0.000511642	-3.29103	-0.546433	7/141	14137,15490,20788,66234,110196,208715,231070	Fdft1,Hsd17b7,Srebf2,Msmo1,Fdps,Hmgcs1,Insig1
2_Member	GO Biological Processes	GO:1901617	organic hydroxy compound biosynthetic process	0.000584462	-3.23324	-0.514197	9/236	14137,15490,22417,66234,110196,208715,224860,231070,233011	Fdft1,Hsd17b7,Wnt4,Msmo1,Fdps,Hmgcs1,Plcl2,Insig1,Itpkc
2_Member	KEGG Pathway	mmu00100	Steroid biosynthesis	0.000818589	-3.08693	-0.425879	3/19	14137,15490,66234	Fdft1,Hsd17b7,Msmo1
2_Member	GO Biological Processes	GO:0006066	alcohol metabolic process	0.00144921	-2.83887	-0.306172	10/323	14137,15490,20788,22417,110196,208715,224860,231070,233011,320634	Fdft1,Hsd17b7,Srebf2,Wnt4,Fdps,Hmgcs1,Plcl2,Insig1,Itpkc,Ocrl
2_Member	GO Biological Processes	GO:1901615	organic hydroxy compound metabolic process	0.00145904	-2.83593	-0.306172	13/500	13039,14137,14473,15490,20788,22417,66234,110196,208715,224860,231070,233011,320634	Ctsl,Fdft1,Gc,Hsd17b7,Srebf2,Wnt4,Msmo1,Fdps,Hmgcs1,Plcl2,Insig1,Itpkc,Ocrl
2_Member	GO Biological Processes	GO:0008203	cholesterol metabolic process	0.0015904	-2.79849	-0.283566	6/126	14137,15490,20788,110196,208715,231070	Fdft1,Hsd17b7,Srebf2,Fdps,Hmgcs1,Insig1
2_Member	Reactome Gene Sets	R-MMU-556833	Metabolism of lipids	0.00203063	-2.69237	-0.229176	14/583	12651,14137,14473,14775,15490,20788,66234,68671,77980,101476,110196,208715,229003,320634	Chkb,Fdft1,Gc,Gpx1,Hsd17b7,Srebf2,Msmo1,Pcyt2,Sbf1,Plekha1,Fdps,Hmgcs1,Helz2,Ocrl
2_Member	GO Biological Processes	GO:1902652	secondary alcohol metabolic process	0.00209208	-2.67942	-0.229176	6/133	14137,15490,20788,110196,208715,231070	Fdft1,Hsd17b7,Srebf2,Fdps,Hmgcs1,Insig1
2_Member	GO Biological Processes	GO:0006644	phospholipid metabolic process	0.00265728	-2.57556	-0.179227	10/351	12520,12651,12702,14137,15926,68671,110196,208715,218442,320634	Cd81,Chkb,Socs3,Fdft1,Idh1,Pcyt2,Fdps,Hmgcs1,Serinc5,Ocrl
2_Member	GO Biological Processes	GO:0008299	isoprenoid biosynthetic process	0.0038132	-2.41871	-0.115845	3/32	14137,110196,208715	Fdft1,Fdps,Hmgcs1
2_Member	GO Biological Processes	GO:0008654	phospholipid biosynthetic process	0.00535806	-2.27099	-0.0519283	6/161	12651,15926,68671,110196,208715,218442	Chkb,Idh1,Pcyt2,Fdps,Hmgcs1,Serinc5
2_Member	GO Biological Processes	GO:0008610	lipid biosynthetic process	0.00896878	-2.04727	0	12/552	12651,14137,15490,15926,22417,29817,66234,68671,110196,208715,218442,231070	Chkb,Fdft1,Hsd17b7,Idh1,Wnt4,Igfbp7,Msmo1,Pcyt2,Fdps,Hmgcs1,Serinc5,Insig1
3_Summary	Reactome Gene Sets	R-MMU-112409	RAF-independent MAPK1/3 activation	4.84622e-05	-4.3146	-1.09287	4/21	12534,16195,18218,26396,18481,19181,19184,50772,384783,18034,19697,12702,19246,23806,27279,12914,15015,12442,15366,22154	Cdk1,Il6st,Dusp8,Map2k2,Pak3,Psmc2,Psmc5,Mapk6,Irs2,Nfkb2,Rela,Socs3,Ptpn1,Arih1,Tnfrsf12a,Crebbp,H2-Q4,Ccnb2,Hmmr,Tubb5
3_Member	Reactome Gene Sets	R-MMU-112409	RAF-independent MAPK1/3 activation	4.84622e-05	-4.3146	-1.09287	4/21	12534,16195,18218,26396	Cdk1,Il6st,Dusp8,Map2k2
3_Member	Reactome Gene Sets	R-MMU-5687128	MAPK6/MAPK4 signaling	0.000731909	-3.13554	-0.447863	5/72	12534,18481,19181,19184,50772	Cdk1,Pak3,Psmc2,Psmc5,Mapk6
3_Member	Reactome Gene Sets	R-MMU-5683057	MAPK family signaling cascades	0.000957386	-3.01891	-0.399251	9/253	12534,16195,18218,18481,19181,19184,26396,50772,384783	Cdk1,Il6st,Dusp8,Pak3,Psmc2,Psmc5,Map2k2,Mapk6,Irs2
3_Member	Reactome Gene Sets	R-MMU-5621481	C-type lectin receptors (CLRs)	0.00343526	-2.46404	-0.136936	5/102	18034,18481,19181,19184,19697	Nfkb2,Pak3,Psmc2,Psmc5,Rela
3_Member	Reactome Gene Sets	R-MMU-1280215	Cytokine Signaling in Immune system	0.00537378	-2.26972	-0.0519283	12/516	12702,16195,18034,18218,19181,19184,19246,19697,23806,26396,27279,384783	Socs3,Il6st,Nfkb2,Dusp8,Psmc2,Psmc5,Ptpn1,Rela,Arih1,Map2k2,Tnfrsf12a,Irs2
3_Member	KEGG Pathway	mmu05169	Epstein-Barr virus infection	0.00635792	-2.19668	-0.0302498	7/220	12534,12914,15015,18034,19181,19184,19697	Cdk1,Crebbp,H2-Q4,Nfkb2,Psmc2,Psmc5,Rela
3_Member	Reactome Gene Sets	R-MMU-8852276	The role of GTSE1 in G2/M progression after G2 checkpoint	0.00650286	-2.1869	-0.0275846	4/75	12442,12534,19181,19184	Ccnb2,Cdk1,Psmc2,Psmc5
3_Member	Reactome Gene Sets	R-MMU-69275	G2/M Transition	0.00817109	-2.08772	0	6/176	12442,12534,15366,19181,19184,22154	Ccnb2,Cdk1,Hmmr,Psmc2,Psmc5,Tubb5
3_Member	Reactome Gene Sets	R-MMU-5684996	MAPK1/MAPK3 signaling	0.00821583	-2.08535	0	7/231	12534,16195,18218,19181,19184,26396,384783	Cdk1,Il6st,Dusp8,Psmc2,Psmc5,Map2k2,Irs2
3_Member	Reactome Gene Sets	R-MMU-453274	Mitotic G2-G2/M phases	0.00861344	-2.06482	0	6/178	12442,12534,15366,19181,19184,22154	Ccnb2,Cdk1,Hmmr,Psmc2,Psmc5,Tubb5
4_Summary	GO Biological Processes	GO:0009725	response to hormone	0.000102158	-3.99073	-0.91982	19/721	12702,12927,14783,15926,16362,16798,17979,19246,19697,20788,20847,53322,56399,70790,110593,225872,381022,381290,384783,55978,101476,215418,22272,66594,78943,74343	Socs3,Bcar1,Grb10,Idh1,Irf1,Lats1,Ncoa3,Ptpn1,Rela,Srebf2,Stat2,Nucb2,Akap8,Ubr5,Prdm2,Npas4,Kmt2d,Atp2b4,Irs2,Ift20,Plekha1,Csrnp1,Uqcrq,Uqcr11,Ern1,Crtc2
4_Member	GO Biological Processes	GO:0009725	response to hormone	0.000102158	-3.99073	-0.91982	19/721	12702,12927,14783,15926,16362,16798,17979,19246,19697,20788,20847,53322,56399,70790,110593,225872,381022,381290,384783	Socs3,Bcar1,Grb10,Idh1,Irf1,Lats1,Ncoa3,Ptpn1,Rela,Srebf2,Stat2,Nucb2,Akap8,Ubr5,Prdm2,Npas4,Kmt2d,Atp2b4,Irs2
4_Member	GO Biological Processes	GO:0008286	insulin receptor signaling pathway	0.000234563	-3.62974	-0.764565	7/124	12702,12927,14783,19246,19697,53322,384783	Socs3,Bcar1,Grb10,Ptpn1,Rela,Nucb2,Irs2
4_Member	GO Biological Processes	GO:0032870	cellular response to hormone stimulus	0.000297048	-3.52717	-0.711216	15/536	12702,12927,14783,16362,16798,17979,19246,19697,53322,56399,70790,225872,381022,381290,384783	Socs3,Bcar1,Grb10,Irf1,Lats1,Ncoa3,Ptpn1,Rela,Nucb2,Akap8,Ubr5,Npas4,Kmt2d,Atp2b4,Irs2
4_Member	GO Biological Processes	GO:0048008	platelet-derived growth factor receptor signaling pathway	0.000425061	-3.37155	-0.606314	5/64	12927,19246,55978,101476,215418	Bcar1,Ptpn1,Ift20,Plekha1,Csrnp1
4_Member	GO Biological Processes	GO:0046627	negative regulation of insulin receptor signaling pathway	0.000639096	-3.19443	-0.487622	4/40	12702,14783,19697,53322	Socs3,Grb10,Rela,Nucb2
4_Member	GO Biological Processes	GO:1900077	negative regulation of cellular response to insulin stimulus	0.000920561	-3.03595	-0.399251	4/44	12702,14783,19697,53322	Socs3,Grb10,Rela,Nucb2
4_Member	GO Biological Processes	GO:0046626	regulation of insulin receptor signaling pathway	0.000993289	-3.00292	-0.393022	5/77	12702,14783,19246,19697,53322	Socs3,Grb10,Ptpn1,Rela,Nucb2
4_Member	GO Biological Processes	GO:1900076	regulation of cellular response to insulin stimulus	0.00209229	-2.67938	-0.229176	5/91	12702,14783,19246,19697,53322	Socs3,Grb10,Ptpn1,Rela,Nucb2
4_Member	GO Biological Processes	GO:0071375	cellular response to peptide hormone stimulus	0.00341058	-2.46717	-0.136936	8/249	12702,12927,14783,16362,19246,19697,53322,384783	Socs3,Bcar1,Grb10,Irf1,Ptpn1,Rela,Nucb2,Irs2
4_Member	GO Biological Processes	GO:0032869	cellular response to insulin stimulus	0.00350293	-2.45557	-0.136936	7/197	12702,12927,14783,19246,19697,53322,384783	Socs3,Bcar1,Grb10,Ptpn1,Rela,Nucb2,Irs2
4_Member	KEGG Pathway	mmu04932	Non-alcoholic fatty liver disease (NAFLD)	0.00392797	-2.40583	-0.115845	6/151	12702,19697,22272,66594,78943,384783	Socs3,Rela,Uqcrq,Uqcr11,Ern1,Irs2
4_Member	KEGG Pathway	mmu04931	Insulin resistance	0.00455955	-2.34108	-0.082284	5/109	12702,19246,19697,74343,384783	Socs3,Ptpn1,Rela,Crtc2,Irs2
4_Member	GO Biological Processes	GO:0043434	response to peptide hormone	0.0060132	-2.22089	-0.0476842	9/333	12702,12927,14783,16362,19246,19697,20847,53322,384783	Socs3,Bcar1,Grb10,Irf1,Ptpn1,Rela,Stat2,Nucb2,Irs2
4_Member	GO Biological Processes	GO:0032868	response to insulin	0.00840261	-2.07559	0	7/232	12702,12927,14783,19246,19697,53322,384783	Socs3,Bcar1,Grb10,Ptpn1,Rela,Nucb2,Irs2
4_Member	GO Biological Processes	GO:1901653	cellular response to peptide	0.00921101	-2.03569	0	8/295	12702,12927,14783,16362,19246,19697,53322,384783	Socs3,Bcar1,Grb10,Irf1,Ptpn1,Rela,Nucb2,Irs2
4_Member	Reactome Gene Sets	R-MMU-8848021	Signaling by PTK6	0.00993373	-2.00289	0	3/45	12702,12927,19246	Socs3,Bcar1,Ptpn1
4_Member	Reactome Gene Sets	R-MMU-9006927	Signaling by Non-Receptor Tyrosine Kinases	0.00993373	-2.00289	0	3/45	12702,12927,19246	Socs3,Bcar1,Ptpn1
5_Summary	GO Biological Processes	GO:0030261	chromosome condensation	0.000108457	-3.96474	-0.91982	5/48	12534,21973,56399,68298,70099,12442,12914,13605,14677,16600,16798,26934,52040,69188,77407,100683,229584,269523,104248,671535	Cdk1,Top2a,Akap8,Ncapd2,Smc4,Ccnb2,Crebbp,Ect2,Gnai1,Klf4,Lats1,Racgap1,Ppp1r10,Kmt2e,Rab35,Trrap,Pogz,Vcp,Cabin1,Parp10
5_Member	GO Biological Processes	GO:0030261	chromosome condensation	0.000108457	-3.96474	-0.91982	5/48	12534,21973,56399,68298,70099	Cdk1,Top2a,Akap8,Ncapd2,Smc4
5_Member	GO Biological Processes	GO:1903047	mitotic cell cycle process	0.000112071	-3.95051	-0.91982	18/665	12442,12534,12914,13605,14677,16600,16798,21973,26934,52040,56399,68298,69188,70099,77407,100683,229584,269523	Ccnb2,Cdk1,Crebbp,Ect2,Gnai1,Klf4,Lats1,Top2a,Racgap1,Ppp1r10,Akap8,Ncapd2,Kmt2e,Smc4,Rab35,Trrap,Pogz,Vcp
5_Member	GO Biological Processes	GO:0007076	mitotic chromosome condensation	0.00039573	-3.4026	-0.606314	3/15	56399,68298,70099	Akap8,Ncapd2,Smc4
5_Member	GO Biological Processes	GO:0006323	DNA packaging	0.00163736	-2.78586	-0.278617	7/172	12534,21973,56399,68298,70099,104248,671535	Cdk1,Top2a,Akap8,Ncapd2,Smc4,Cabin1,Parp10
5_Member	GO Biological Processes	GO:0000819	sister chromatid segregation	0.00218656	-2.66024	-0.216667	7/181	16798,21973,26934,56399,68298,70099,229584	Lats1,Top2a,Racgap1,Akap8,Ncapd2,Smc4,Pogz
5_Member	GO Biological Processes	GO:0098813	nuclear chromosome segregation	0.00452323	-2.34455	-0.082284	8/261	13605,16798,21973,26934,56399,68298,70099,229584	Ect2,Lats1,Top2a,Racgap1,Akap8,Ncapd2,Smc4,Pogz
5_Member	GO Biological Processes	GO:0071103	DNA conformation change	0.00548741	-2.26063	-0.0518879	7/214	12534,21973,56399,68298,70099,104248,671535	Cdk1,Top2a,Akap8,Ncapd2,Smc4,Cabin1,Parp10
6_Summary	GO Biological Processes	GO:0071712	ER-associated misfolded protein catabolic process	0.000147755	-3.83046	-0.889563	3/11	64136,66435,269523,19246,76299,78943	Sdf2l1,Uggt2,Vcp,Ptpn1,Erp44,Ern1
6_Member	GO Biological Processes	GO:0071712	ER-associated misfolded protein catabolic process	0.000147755	-3.83046	-0.889563	3/11	64136,66435,269523	Sdf2l1,Uggt2,Vcp
6_Member	GO Biological Processes	GO:0071218	cellular response to misfolded protein	0.0012729	-2.89521	-0.333061	3/22	64136,66435,269523	Sdf2l1,Uggt2,Vcp
6_Member	GO Biological Processes	GO:0051788	response to misfolded protein	0.00186014	-2.73045	-0.245491	3/25	64136,66435,269523	Sdf2l1,Uggt2,Vcp
6_Member	GO Biological Processes	GO:0035966	response to topologically incorrect protein	0.00242778	-2.61479	-0.190524	6/137	19246,64136,66435,76299,78943,269523	Ptpn1,Sdf2l1,Uggt2,Erp44,Ern1,Vcp
6_Member	GO Biological Processes	GO:0006515	protein quality control for misfolded or incompletely synthesized proteins	0.00259251	-2.58628	-0.179227	3/28	64136,66435,269523	Sdf2l1,Uggt2,Vcp
6_Member	GO Biological Processes	GO:0035967	cellular response to topologically incorrect protein	0.00388933	-2.41013	-0.115845	5/105	19246,64136,66435,78943,269523	Ptpn1,Sdf2l1,Uggt2,Ern1,Vcp
