# Supplementary material for: A role and mechanism for redox sensing by SENP1 in β-cell responses to high fat feeding
Source: Nat Commun. 2024 Jan 6;15:334. doi: 10.1038/s41467-023-44589-x (PMC10771529; doi:10.1038/s41467-023-44589-x)
Supplement: Supplementary file 7 — Supplementary Data 4 [file 41467_2023_44589_MOESM7_ESM.xlsx]

## Sheet: Genes for GSEA
#1.2
8734	7
NAME	Description	CD1	CD2	CD3	CD4	HFD2	HFD3	HFD4
Cdk1	na	1.3897	0	1.34773	2.03616	8.7307	15.6882	9.78811
Hmmr	na	0.535942	0.703847	0.424221	1.0732	6.23837	9.59954	3.6803
Ccnb2	na	1.2896	2.40952	1.96256	1.85852	18.5355	20.9101	6.70207
Ect2	na	1.4481	1.01826	1.25312	1.29854	8.92972	6.20228	5.28125
Pbx4	na	0.819629	0	1.45278	2.48055	4.71984	12.367	1.74869
Mxd3	na	2.29477	0	1.00431	1.83729	4.75238	8.42454	5.37017
Knstrn	na	0.814398	1.99755	1.52149	1.86768	5.3487	9.67138	6.45035
Asf1b	na	1.519	0.898884	1.59468	1.49259	3.28452	8.89714	6.28899
Incenp	na	0.789335	2.75519	1.47467	1.98825	5.671	12.5865	4.11158
Cdca3	na	4.08079	0.965938	2.90921	3.46449	11.0221	8.33509	16.0734
Spc24	na	0.982096	2.75246	2.59355	3.32609	7.51323	14.512	8.0589
Ckap2l	na	1.93568	4.2	1.41776	2.79976	7.07862	17.8302	7.13328
Nek2	na	0.897874	0.936631	1.66938	2.56805	5.24535	6.12345	7.05608
Snord69	na	41.1676	0	19.0966	33.9794	76.5226	181.361	35.3169
6330418K02Rik	na	2.38389	0	3.8413	3.60735	5.8442	18.3786	5.37949
Cdca8	na	2.85176	0	1.27645	1.40909	4.70331	4.41209	7.07603
Spag5	na	1.0688	1.15953	1.24124	1.87335	6.12335	5.53569	3.74518
Fcer1g	na	7.55042	6.18905	4.86656	9.28543	17.7838	53.4054	10.3262
Snx29	na	2.63054	0.681515	2.95235	2.9536	6.12734	14.7885	3.99497
Dck	na	0.794533	2.70349	1.35787	1.99863	6.99259	8.8302	2.3412
Haus4	na	2.1566	1.35852	1.45728	2.16558	5.5156	8.88779	4.62397
Akip1	na	5.10604	1.8465	4.26619	3.23779	4.82951	27.8679	6.51766
Top2a	na	3.36481	3.30607	3.63734	2.92784	12.0627	7.73803	13.7534
Kif11	na	1.71826	1.14333	1.45204	2.06027	4.58881	6.20713	5.5647
Prc1	na	3.06576	4.51388	3.43058	4.86008	12.4579	16.6413	11.4105
Mcm5	na	1.70994	2.41513	1.83688	2.12022	7.18914	5.50763	7.20104
4932416H05Rik	na	1.53587	0.19375	2.09113	2.40904	3.04051	10.8573	1.72926
Gmnn	na	3.5031	0	2.42784	2.24741	10.091	0	8.43827
Racgap1	na	5.11496	7.85483	5.78489	5.60648	16.2033	24.9536	15.3998
Mir8093	na	5.64108	0	9.52263	12.543	2.01765	43.4899	20.4997
Smc4	na	4.86838	4.72415	3.32673	4.98144	12.0987	18.8855	10.0094
Rbmx2	na	3.04039	4.67286	2.44957	2.24561	9.0395	14.9987	4.2621
Mir6904	na	21.4217	16.0894	7.96567	29.9221	24.7539	112.52	35.1565
Ccna2	na	1.4532	2.42876	2.72134	3.43011	10.784	3.50378	7.09036
Nxt1	na	13.3367	3.04608	7.10954	6.50312	14.3942	39.0957	13.001
B3galt4	na	3.43044	1.59499	2.4442	3.69272	2.92135	15.4209	6.08949
Ugt1a6b	na	4.2852	0.626828	1.99132	4.99603	7.99641	12.7268	4.85968
2310039H08Rik	na	23.1377	10.8465	26.5431	32.8511	38.2623	117.504	44.7704
Ugt1a2	na	3.23705	0.448321	1.42424	3.57327	5.7192	9.1025	3.47575
Ugt1a5	na	3.23503	0.448041	1.42335	3.57104	5.71563	9.09682	3.47358
Ugt1a7c	na	3.15057	0.436344	1.38619	3.47781	5.56641	8.85932	3.38289
Ugt1a10	na	3.2011	0.443342	1.40842	3.53359	5.65569	9.00142	3.43715
Cdc45	na	2.47288	2.85049	2.18605	2.22739	4.68652	10.043	5.70714
Ube2c	na	4.03194	9.13439	3.31214	4.7169	23.6534	0	18.7808
Atad2	na	2.64208	2.78206	2.1391	3.07412	6.58255	9.3715	6.05777
Erich1	na	2.79681	0	2.7791	3.86942	5.48519	9.85691	4.30314
Ugt1a9	na	3.22698	0.446927	1.45669	3.71058	5.70142	9.07419	3.54945
Ugt1a1	na	3.21399	0.445127	1.41409	3.72521	5.67846	9.03766	3.45099
Snord32a	na	8.17807	0	4.39259	9.42873	22.7505	0	21.2508
Cenpa	na	2.22955	1.79172	1.99589	2.21349	8.26981	0	7.72467
Sowaha	na	2.62431	1.88702	1.6882	1.63595	3.20884	10.721	2.07834
Cks1b	na	17.793	11.8669	18.2522	12.3589	40.8968	32.2859	44.1608
Prim2	na	1.95554	5.03109	1.56053	2.60888	4.05675	13.5378	4.58479
Pbk	na	4.35982	10.988	5.1158	4.87189	15.7298	12.0412	21.1903
Pstk	na	5.08504	0.530453	3.04641	3.72055	4.16219	15.0781	5.45659
Cep44	na	6.39222	8.64718	6.35811	7.98392	15.9383	27.2044	14.3114
Lgi1	na	3.57731	1.85613	2.61761	2.376	3.98067	12.9046	3.3609
4632427E13Rik	na	1.98034	3.04364	2.83647	3.99558	8.26363	9.26951	5.01051
4930550C14Rik	na	2.58829	3.19533	3.40364	4.32182	6.33133	15.3344	4.32105
Rpa3	na	8.4793	0	3.43903	2.99266	8.08748	11.4352	8.66195
Oser1	na	5.65449	4.37084	4.40384	6.23401	8.67126	25.2997	5.39397
Mki67	na	1.99439	3.44766	2.44852	2.46364	7.10594	4.71894	7.11276
Gm5577	na	1.62929	2.69349	1.6669	2.07972	1.4245	9.74121	4.07457
Rnf112	na	2.63715	2.08777	1.97156	3.57458	2.85519	12.8345	3.68465
Bloc1s4	na	6.59381	3.66849	3.99571	5.92093	11.2176	17.4105	8.39361
A930013F10Rik	na	3.23111	2.12299	2.66434	2.47912	3.15234	14.034	2.42733
Zdhhc22	na	3.76377	1.81479	8.98485	8.19656	6.98026	26.7139	8.46473
Obsl1	na	3.15713	2.26267	2.01435	2.63069	3.1139	11.4851	3.97239
Ube2n	na	2.35085	2.83034	2.49457	2.65252	5.71834	10.3249	2.75245
Rmdn1	na	5.65268	3.6412	3.76357	6.87354	6.09349	22.6976	7.58586
Wdr92	na	1.54456	2.7928	1.91848	3.64501	3.24945	10.0649	4.62087
Rrm2	na	1.97512	3.2966	1.76812	2.01442	4.52244	5.74505	5.4856
Usp51	na	2.06363	2.34542	1.55705	3.95119	4.14156	6.06077	7.05572
Tsen54	na	5.37464	5.40573	5.98413	5.85769	5.18635	26.8839	8.22343
Thyn1	na	14.1014	10.5722	11.6383	13.0857	14.1606	51.0115	21.8257
Gpx2	na	7.44994	27.1658	15.3947	23.352	24.9562	70.1987	32.5193
Gm7334	na	2.60157	4.23362	2.44536	2.95255	7.46343	12.3564	1.40096
Tcf19	na	4.23433	9.93069	2.47501	4.46907	11.7968	10.6301	13.3875
Nhp2	na	5.71814	9.78253	7.5011	6.84616	10.9209	31.7308	8.84299
Ncapd2	na	4.965	3.47601	4.70301	5.11802	13.0024	4.4985	12.7444
Tnnc1	na	3.61208	12.4376	2.36188	4.75292	4.45625	26.2906	9.02089
Anapc15	na	14.7417	4.71741	6.77877	13.1139	19.8264	32.2382	14.3595
Plp2	na	11.4211	12.8037	11.3147	17.5569	9.63758	58.0018	22.9092
Btg3	na	2.94093	4.13914	2.39078	2.88666	7.29686	12.0806	1.36969
Cyp2j6	na	6.14208	1.19943	3.20005	3.53184	5.84362	14.4763	3.50286
Gm4013	na	13.5351	19.003	6.41466	14.9165	13.7323	61.0894	16.3333
1700007L15Rik	na	3.69491	6.89475	3.57229	6.13435	9.12761	22.4632	2.54686
Pcbd2	na	17.1874	13.601	20.6355	28.4999	28.8569	79.9493	25.2207
Pigg	na	4.7096	6.61603	5.10787	6.76119	4.81232	27.3645	7.01081
Magohb	na	4.46805	14.0729	3.17402	4.86053	8.17948	31.1129	5.08565
Rsph1	na	8.06908	7.5182	6.67953	7.71607	10.8539	32.0975	6.85503
Dusp23	na	13.8687	8.45281	9.91821	13.7439	20.3526	35.44	19.5001
Amotl2	na	2.39722	3.7439	2.30635	3.07513	3.8254	12.1855	3.04795
Rpusd4	na	8.17125	6.33208	6.50089	8.44689	5.02486	33.5619	10.3351
Lypla1	na	12.6604	5.71067	10.2124	12.6738	20.6395	29.6864	16.719
Meig1	na	11.2593	6.27723	4.4517	7.8428	15.0086	24.8011	8.72591
Zfp367	na	7.21264	5.62846	4.84255	7.41296	11.5372	18.1172	10.7209
Cinp	na	3.19204	1.75899	3.6195	4.07449	7.61134	6.30571	6.19492
Prdx4	na	14.1544	25.9208	11.1302	17.6245	22.397	71.8341	17.1899
Ugt1a6a	na	4.34661	2.03134	2.94524	4.65475	8.20382	8.83786	5.13064
Calb1	na	2.92665	2.59021	3.57827	4.79494	5.3349	11.3663	5.59309
Ppcs	na	4.7535	10.8131	5.7241	8.35326	8.51011	27.1898	11.8277
LOC100504608	na	9.0029	9.59581	8.05937	9.15052	11.468	37.0523	9.20212
Cenpj	na	2.55577	2.85508	3.26198	3.10707	4.68828	10.033	4.04908
Bnip1	na	10.379	13.3575	10.6029	12.9341	11.3794	45.836	18.5366
Tma16	na	7.40762	0.440354	2.88869	3.33428	3.38748	16.2051	3.24745
Cox18	na	6.12436	8.17065	7.51252	9.2317	11.811	21.238	15.8237
Tprn	na	3.342	3.49774	1.75281	3.1278	3.18288	11.8217	3.67802
Slc39a10	na	3.42718	2.53508	2.09182	2.36692	4.9775	7.96576	3.39665
Alg8	na	4.63465	8.49987	13.0691	8.11054	15.2415	30.2618	8.33062
Timm23	na	5.5107	2.47386	2.8068	5.34017	4.99552	15.487	5.06773
Mir8107	na	7.54899	0	10.1367	6.52758	24.413	0	12.3891
Gc	na	21.8127	36.6204	51.7075	42.9912	72.9183	86.8338	77.0462
E2f1	na	3.56257	6.184	6.73559	7.51651	11.3576	14.2821	11.4304
Ppp1r35	na	4.35032	6.50542	5.4311	7.42173	7.06501	19.2945	10.7094
Zswim7	na	17.0304	19.2725	11.513	19.5502	16.786	68.5584	20.6008
Ptdss2	na	4.42226	5.34913	3.57656	5.45017	6.49049	15.6191	7.17423
Gm15545	na	2.02576	4.50535	2.88339	3.50333	4.8183	11.8248	3.49084
Tpgs1	na	22.863	16.971	19.6589	27.8334	32.7216	76.5348	26.4134
Mcee	na	18.7179	17.7255	16.955	18.2428	26.0797	58.5259	25.5125
Hyi	na	16.7928	10.3367	10.6829	17.1983	15.5057	55.3536	14.5617
Cdc20	na	3.15617	3.22268	2.09411	2.99669	8.93505	0	7.97281
Cenpt	na	3.81134	4.74496	1.7451	3.29565	4.27586	14.038	2.76862
Eef1e1	na	5.73803	8.30019	7.19134	8.3613	10.9964	17.3204	16.4798
Itprip	na	4.66124	2.79881	2.85005	2.76308	4.23264	10.8163	4.97963
Alkbh8	na	4.03858	3.85353	2.22146	2.73481	2.07101	11.5217	6.18876
Nrde2	na	3.40844	3.50486	2.38792	5.0488	3.78452	14.6892	3.5995
Ovol2	na	6.26559	4.76605	4.3711	7.78423	8.35446	17.2913	9.57369
Hdhd2	na	4.72558	5.87779	4.46205	4.34645	4.84812	19.3265	5.60665
Nudt6	na	1.73303	1.54835	3.17581	3.79043	4.16882	8.30838	3.09514
Dapl1	na	39.4988	52.4675	48.537	44.9839	108.541	80.8506	85.6942
Kcnu1	na	3.53318	2.71371	2.58629	2.67661	4.54043	10.6064	2.36046
AI462493	na	17.5371	14.5577	24.1196	14.1303	19.5145	69.357	18.0973
Tacc3	na	1.59823	4.79105	2.91417	3.96411	6.28304	5.32698	7.93789
AK010878	na	8.07602	3.91695	5.81773	8.13349	2.45811	26.5791	10.6033
Rbm34	na	2.3812	2.86262	4.96039	4.53539	6.9823	10.7028	4.33042
4930427A07Rik	na	3.09329	3.14167	2.36847	3.69912	4.86101	8.662	4.80656
Mir719	na	15.0551	0	25.3373	17.3574	46.9074	0	36.2382
Cyb5d1	na	7.35066	9.38196	4.72232	7.22849	7.57805	30.6367	5.08565
Gins4	na	11.4937	6.41032	6.99949	7.13894	13.5102	24.1584	9.89643
Emid1	na	9.82139	0.877482	5.33731	4.94564	8.87162	14.2528	7.63259
1700052N19Rik	na	1.2535	3.9228	4.2986	2.75142	2.25319	11.8408	3.9957
Wdr55	na	4.86426	11.5938	5.9775	5.48068	7.381	25.9747	7.74114
Tmem80	na	7.38707	3.05301	5.66818	8.3864	6.12306	21.4741	8.53585
Prkcz	na	4.20157	2.91007	3.41698	3.77676	5.0121	10.6928	5.2203
Endog	na	14.0145	12.3026	12.1243	17.2061	23.2134	39.2353	18.5229
Tfb1m	na	5.95884	4.13022	3.9563	4.36538	6.49259	10.4823	9.71151
Dera	na	7.78322	6.81192	3.75895	5.599	9.17028	19.3052	6.49411
1700037C18Rik	na	11.0706	5.45927	5.51376	5.48254	9.7431	20.0625	10.3231
Vps37d	na	5.00536	4.49937	4.26315	6.36851	6.86272	17.8769	4.57672
Cml1	na	3.49449	2.36946	2.93274	3.1161	2.27842	11.546	3.674
Cdpf1	na	7.10262	5.77918	15.0915	9.664	14.819	29.3345	10.1995
4930578M01Rik	na	10.1031	3.56556	2.81136	5.89425	8.6349	16.3556	7.29159
Rarg	na	2.53354	2.36099	4.64072	3.39846	3.74088	11.9841	3.03851
Zfp428	na	0.989767	7.41891	1.44988	4.04582	5.03125	10.9009	3.98709
Atp5g1	na	16.6623	16.007	15.5765	23.5365	18.5765	64.0191	21.1877
Haus5	na	7.94707	3.87431	4.75481	6.78482	7.55586	15.2339	10.566
Chmp6	na	8.41645	11.7398	15.0434	12.4148	8.08655	45.3349	15.3798
Rps27	na	2.30408	3.1246	4.12522	5.14685	4.48679	13.534	3.15115
Snrpb2	na	11.7585	17.0414	12.0528	12.8064	12.8096	46.4628	17.5299
Psmg2	na	17.723	18.5489	21.7265	23.0777	24.3617	65.1028	26.0066
Rab9	na	12.2756	8.60272	10.8526	16.6142	9.09941	44.1703	16.142
Siva1	na	15.2476	8.42417	12.8913	12.2079	17.7916	36.696	14.7131
Lyrm1	na	3.65576	1.18983	2.43483	3.47723	2.31874	10.4684	2.69987
Snrpc	na	20.4828	15.1296	14.903	18.7163	19.519	54.0774	24.5561
Gpr119	na	4.37918	5.64833	4.652	3.53421	5.40086	17.4701	3.03449
Npm3	na	10.7836	8.07794	8.55023	8.99155	13.2852	22.7636	14.8535
Aph1a	na	3.26233	3.57653	3.1725	5.40429	5.4166	11.3085	4.79043
Ptpn12	na	5.61435	3.21573	4.81368	6.66391	5.2385	18.1662	5.23657
Rbfa	na	19.129	16.2803	9.47737	15.7565	20.6437	47.9475	16.2382
Nmnat1	na	2.66173	3.26434	3.85388	2.20152	2.60772	11.3437	2.94388
Rnaseh2b	na	3.33409	8.30296	4.02931	7.01088	13.7861	9.26352	7.71026
Rpp14	na	5.7283	6.36023	4.95168	7.15897	7.8806	17.3495	8.33611
Mcm6	na	6.0511	4.4591	9.52561	5.06782	13.8479	4.73635	15.2086
2810004N23Rik	na	10.2256	11.787	9.05376	12.7104	13.8676	33.258	13.5041
Otud7a	na	4.11503	2.90702	3.10121	4.52366	5.05822	11.0668	4.162
Rrm1	na	7.04354	6.29298	4.00575	5.49341	10.143	8.48756	12.2849
Nptx2	na	1.60131	2.15982	7.4619	4.82756	6.8626	11.2013	3.94202
Senp1	na	3.65713	3.98631	3.27076	4.0573	4.41982	11.3805	4.78458
2810428I15Rik	na	38.1457	12.9439	42.4216	42.8652	40.5302	98.4598	47.7109
Supt3	na	4.169	3.63448	3.87869	4.95676	2.98226	14.3486	5.62022
Asf1a	na	3.84542	6.25779	3.61453	4.4189	6.58742	13.5414	4.56714
Pop7	na	16.3097	10.2838	9.80846	16.5137	26.874	26.0998	18.1877
Thap3	na	7.73026	9.5692	12.6159	11.9975	13.4818	31.2172	12.4427
Angptl6	na	7.34144	5.82033	5.42193	7.93514	7.36409	17.9593	10.7162
Cep83os	na	3.41758	4.17117	3.35579	3.41692	2.94133	10.9097	5.67454
Ubiad1	na	3.97752	5.32339	2.0765	3.95364	3.81588	13.0192	4.05697
Pecr	na	16.2112	16.8799	17.4647	19.6571	37.0113	36.2217	20.4127
Rfc5	na	4.33958	3.1848	3.22208	5.40789	5.48576	9.27771	6.91249
Topbp1	na	2.46254	2.15602	4.06085	3.23138	6.97671	3.3307	5.35313
Erc2	na	4.13811	3.58364	3.63618	3.54682	4.36235	11.5737	4.22968
Nup37	na	4.83874	3.58717	4.20168	2.44069	3.49982	11.3689	5.55882
Efr3b	na	3.13657	2.68934	2.48178	3.42668	2.94137	10.4377	2.57381
2700062C07Rik	na	12.3028	14.6238	8.79157	7.21544	11.071	30.752	15.9771
Plxna3	na	3.70505	3.82981	3.05767	3.67123	3.94144	10.9107	4.35819
Tmem184c	na	17.248	15.8094	14.7697	17.9399	21.1282	38.0379	28.5096
Mcu	na	3.84415	5.75527	6.79307	4.52067	4.33107	18.3323	5.64645
Mtfp1	na	3.16344	5.74858	3.27085	2.94057	5.94022	6.27133	7.72268
Psmd9	na	6.77508	11.4183	5.58441	7.40588	10.2417	21.2121	10.175
1110001J03Rik	na	31.7943	23.3577	25.0109	33.1208	24.6541	101.742	26.9116
Arg1	na	1.86872	2.67611	4.33609	2.5854	2.43293	10.373	2.82152
Poll	na	5.43745	3.64202	5.63794	9.8941	10.6542	8.07156	13.4632
Hn1	na	9.02418	8.46725	6.02607	6.60809	9.63462	19.5195	10.9408
Grhpr	na	13.9581	16.12	12.8177	12.6924	22.5464	33.5227	17.5132
Nqo1	na	2.70319	2.54679	1.91044	5.78208	5.87746	8.22641	3.03542
Snrnp48	na	15.6133	9.37322	10.0435	13.3407	10.4037	41.1204	13.4703
Exosc4	na	14.0705	11.7835	8.8834	13.8209	16.3266	32.6245	15.3947
1110038B12Rik	na	11.434	18.302	9.56452	16.8564	35.354	25.8052	11.8436
Ccpg1os	na	10.9156	11.5039	11.726	13.349	13.5346	27.1354	21.8811
Gm7367	na	7.04887	8.66075	5.337	5.65452	7.44204	16.2749	11.4987
Ubald2	na	6.18322	7.59715	4.68158	4.9601	6.5281	14.2762	10.0865
Cited2	na	13.1767	17.7018	4.72834	7.22418	21.245	25.4428	9.2482
Rfesd	na	5.01491	3.09127	4.77502	5.78183	8.87786	9.95851	5.51803
Mtcp1		5.04797	4.71097	3.55683	4.31802	5.11886	15.4832	2.8506
Mcm7		2.94902	3.89923	6.80613	4.42267	8.15258	6.4451	8.69656
Nup133		2.85134	3.4646	2.84861	2.76141	3.20458	10.0282	2.54254
Fkbp11		84.003	71.9309	78.7981	84.9594	146.221	132.002	134.416
Tmem179		5.48996	2.17041	1.34943	2.45403	3.45572	8.65968	3.01603
Rab22a		43.4329	32.0617	32.6787	34.1557	33.4	111.785	42.3317
Slc25a19		6.01053	5.79148	5.58592	8.58235	6.13823	18.1172	9.76692
Mcm2		8.08952	4.93886	9.72794	5.97546	10.8512	14.5365	11.7981
Pkmyt1		4.54828	6.10924	4.82776	9.22353	14.2344	7.45428	9.73046
Acy1		5.11554	6.95796	7.13568	6.86615	8.28363	20.2657	5.57607
Rab31		3.08089	4.20389	2.96841	4.614	2.62423	11.8936	5.00412
Nmi		2.01762	1.66356	5.02836	5.16409	9.76625	0	7.54962
Tmem192		20.1002	13.2967	15.0093	21.111	16.6113	54.8578	19.7122
Hs6st3		2.35165	5.77397	2.69243	4.44152	8.83176	4.90739	5.58605
Mir704		258.087	236.442	214.866	199.61	561.213	304.775	288.258
Vps45		4.79286	8.575	4.8551	4.36249	4.7368	16.9935	7.72787
Lipa		4.68223	3.87025	3.99192	3.85591	10.7925	4.66568	5.24484
Lgals6		9.80279	11.0338	8.42442	10.1717	11.8626	33.1989	6.4352
Med31		20.0648	14.856	16.8042	21.1324	20.3167	47.7579	26.2969
Mfap1a		4.0687	2.94273	2.82711	3.60196	4.28493	9.46009	3.65668
Narfl		7.69155	12.6574	7.26454	10.051	12.5497	21.4634	14.1832
Mettl23		6.80063	3.68897	7.41963	7.16683	10.3757	14.3947	7.32437
Tbcel		3.68976	4.26825	4.88297	4.24763	2.52284	15.3492	4.43219
Reep4		7.1399	7.24396	5.04228	9.77525	11.6416	16.0912	9.49354
Tmem205		14.8274	8.04306	10.0627	20.7911	12.2072	35.3087	21.7035
Klhl2		5.25575	5.37712	8.82621	7.96747	8.1618	18.7575	8.35258
Lrrc14		8.00029	4.83945	12.0319	10.4815	11.7754	21.841	11.6974
Rab2b		7.09053	3.21605	11.1456	4.64166	7.12108	21.4422	5.29241
Asnsd1		16.1401	15.156	18.1154	11.7671	17.13	44.1165	17.4365
Ppie		10.7757	8.5115	15.8912	10.9524	13.0952	35.6038	10.7815
Fam188a		10.269	5.95545	12.5056	7.57016	14.2573	19.8574	11.9215
Mocs1		5.47009	3.9412	3.09508	4.18837	4.84394	11.9571	4.59145
Nelfcd		12.8377	13.4019	9.1591	13.4884	14.6356	35.0537	12.8002
Snrnp35		6.97608	8.2264	3.52976	5.50765	6.83452	13.028	10.8681
Pdlim3		7.83602	7.43858	5.5993	7.13876	20.0278	6.70386	7.80798
Asb11		11.1979	15.4703	7.37726	10.8174	14.8212	29.0015	13.0653
Sf3b5		31.1357	26.762	28.9229	27.7033	39.7932	61.4597	43.3229
Fam107b		13.1867	13.2789	12.3385	7.79375	21.0446	26.1497	11.4827
Dut		9.93284	9.29792	8.61644	12.7693	15.0387	21.4436	14.6424
Enthd2		3.13851	3.96525	4.13969	6.56135	6.16695	10.3261	5.96581
1700037H04Rik		4.80404	6.75612	5.59073	7.07724	10.4687	10.092	9.63627
BC052040		6.85541	1.5999	4.23877	4.68713	7.11836	7.68194	6.96637
Rdh10		4.08904	3.23579	2.81643	5.11647	6.54411	10.1726	2.52641
Ercc5		4.12983	5.28688	4.39204	6.42788	5.79031	14.282	5.51254
Map2k5		8.60545	6.04717	7.53724	9.47048	12.0785	18.363	9.30831
Dnajc30		14.7523	15.5916	22.5442	20.9037	17.2364	52.8306	23.4299
Ostf1		8.11605	8.80503	11.7977	7.51919	6.82714	27.6673	11.5227
Bbip1		13.3049	10.0849	17.2978	12.8761	19.0824	35.4205	12.9422
Arl6		19.7782	14.0113	13.9926	14.2305	23.4044	39.5831	14.958
Fbl		1.61939	2.7903	5.98628	7.7427	4.45195	12.065	6.33152
Spryd4		5.77368	6.41659	3.66843	8.09755	7.8154	15.8196	6.41333
Lcorl		4.07758	4.136	3.46624	3.4972	5.44113	8.71399	4.77868
Wbscr27		4.5296	4.52954	3.95615	4.90442	4.17471	15.8337	2.74728
Elmod3		4.59399	6.48454	4.43092	7.17596	8.86353	13.6011	5.79649
1810008I18Rik		12.4624	9.36023	12.0145	16.1643	15.7344	35.8976	11.1442
Nat14		9.93088	7.5789	7.24696	8.76486	10.0599	21.1206	10.7343
Ptrh2		4.93347	6.46096	3.84229	4.35736	6.23478	10.8282	7.28697
2610306M01Rik		10.2503	8.91951	5.27621	6.46287	6.59412	27.9878	4.64368
Rnaseh2c		7.86158	10.0123	6.60929	6.20676	15.5468	9.59954	12.3412
Adat3		3.75577	3.56528	3.36215	4.0595	8.35851	3.79174	5.77859
Ift20		81.7705	104.991	72.1656	100.108	127.64	189.82	126.517
Ppp2r3c		7.60612	6.55144	5.79382	6.49726	4.46271	21.2219	7.64104
Glb1		9.54437	12.3774	11.8266	18.2717	13.9302	33.2465	17.5217
Mvk		11.2467	8.30276	9.40078	16.918	10.9968	34.0083	12.3415
Mrpl16		11.8851	12.7875	10.1295	11.9757	17.1327	20.6624	19.586
Plcl2		9.02091	7.80571	10.8324	8.36593	14.5112	18.2196	11.5844
Ttyh1		8.29166	3.14228	7.07695	5.84385	10.6643	10.602	8.59818
Otub2		10.4906	5.83567	11.2055	12.7716	10.6649	27.4282	11.9981
Grtp1		22.4179	12.1605	29.2426	22.8827	32.4247	47.5238	26.7637
Sergef		5.06648	5.49658	2.43699	6.08104	4.85941	11.3266	7.38415
Pdyn		64.2398	37.9974	64.5385	67.8418	127.519	53.9464	101.231
Exoc1		7.21722	8.67638	8.64355	8.57394	10.5814	22.7362	7.65633
Nucb2		119.882	142.611	168.947	123.614	224.375	254.779	198.034
Uhmk1		11.5095	9.88273	9.96146	13.0652	9.60545	35.3849	10.3845
Josd2		18.4882	18.8041	14.7263	19.8925	25.5115	40.2615	22.4118
St7		4.44338	5.03773	3.31117	4.46523	5.07803	12.1242	4.13888
Dbt		3.35371	2.91072	3.18837	4.75589	3.61057	7.83049	5.99934
Sae1		21.745	14.9834	14.2275	20.9444	30.1643	33.843	23.5273
E2f6		10.2619	9.26155	8.19651	11.3978	10.7422	25.3321	12.123
Pih1d2		2.71845	4.85194	2.40214	5.08039	4.46426	10.6238	3.454
Aarsd1		25.2612	28.2144	20.2857	29.3631	36.7037	61.7549	27.7292
Gm13826		3.37223	1.59065	4.25259	5.45157	4.77217	9.85026	3.48907
Tubb5		26.6723	34.0083	28.3609	39.8827	64.6892	31.7202	57.6454
Rpa2		4.8325	9.54447	4.22621	4.92865	8.27291	15.0116	5.49064
Trmt11		2.85487	6.04213	8.82336	2.91375	6.24939	15.9274	3.26436
C87436		3.92532	5.25604	2.84913	3.66941	4.45646	8.99688	5.71663
Snhg6		18.9884	7.06298	16.7555	16.6537	30.1095	20.0167	21.369
Eefsec		4.69804	5.72279	7.74729	6.44991	7.42894	14.7057	7.87934
Grhl1		2.43952	2.71448	2.9398	6.2472	4.01968	9.95488	3.59302
H2-T9		15.2909	13.1542	17.8009	17.6487	20.5754	36.7973	20.3411
Ffar1		26.6534	30.5078	24.2322	33.8306	33.2641	78.5043	28.5933
Zfp511		13.0477	18.9464	13.0999	16.2292	20.6895	34.8202	18.6133
Pi4k2b		7.66742	10.9667	8.05194	6.60025	11.191	21.5469	7.64602
Rnf186		6.4219	10.3074	5.19761	8.9	10.4253	16.9554	9.81752
Foxa3		6.11851	7.34284	5.35125	7.95939	9.67035	15.0278	7.59776
Mpp1		4.35687	2.72883	3.16041	2.56336	4.49827	5.83731	5.04946
Lage3		16.7059	26.9497	13.6546	22.2335	18.5491	50.0776	27.6555
Bcl9l		2.6109	3.68681	2.97168	3.51188	3.76997	7.28013	4.33593
Trmt112		11.4469	4.99068	10.6878	11.9332	14.8209	14.2567	17.4695
H2-T22		14.2558	12.2638	17.0007	16.6712	19.1826	34.3064	18.9642
Esrra		6.50014	4.32733	8.83417	5.49291	6.61662	16.4331	7.43513
1700019D03Rik		18.9302	8.617	32.8496	11.7902	27.6197	40.9688	18.2494
Nufip1		5.02846	2.44134	3.55143	4.80452	5.28631	7.03741	6.61115
Ano10		11.1944	8.30714	8.94082	10.6513	9.44664	25.8955	12.0202
Lamtor2		69.22	53.2805	41.3334	55.3401	66.9665	144.593	53.3101
Lgals4		7.28866	6.90857	5.68687	7.43028	7.42751	20.7868	4.97362
Aifm2		5.41352	5.25123	4.92599	6.74622	7.25529	14.9757	4.72968
Cmbl		18.7719	18.0643	16.2349	16.4154	28.3234	33.2895	21.2347
Casp9		4.53056	1.96606	3.31557	4.08894	2.57584	10.1978	4.15917
Pramef8		4.20912	7.03478	4.01749	5.13971	6.0287	13.2808	5.2509
Spata5		8.61227	7.73813	10.2501	6.79087	6.30095	26.3663	8.00105
Ppil1		9.26848	3.94325	8.05308	12.8073	17.8971	10.308	11.9303
Ascc1		21.4091	20.5699	17.9253	24.8042	26.2171	46.5418	28.7058
Igflr1		1.39634	4.24166	2.7	5.15161	8.39044	4.51108	2.90272
Bicd1		4.82104	4.02807	4.7494	4.0897	4.96737	10.6697	5.60597
Pola2		2.84467	4.42071	2.58095	4.12179	4.52356	6.68937	5.39409
Mina		7.19244	8.75053	5.18771	5.90831	10.7189	12.2782	9.06377
Alg9		5.40495	7.28661	7.53524	9.75965	8.55723	17.1142	10.1749
Tmem234		61.6579	45.3293	39.1957	59.4623	63.5654	129.743	53.4525
Cntn1		11.1939	11.2726	10.8359	9.40147	14.1845	21.9436	14.7232
2210018M11Rik		5.85851	4.80418	4.29903	6.58795	6.3125	12.8743	6.61297
Pmp22		6.74316	5.78597	8.19861	11.9266	7.11127	22.0773	10.1109
2010107G23Rik		7.90878	6.91949	8.11906	9.81682	4.89707	24.3048	10.4151
Rpl15		12.7135	11.1904	12.079	11.0452	14.0637	28.0043	14.1233
Fut8		5.07381	6.49716	4.13998	5.92166	4.72036	15.0848	6.18834
Rpl12		13.3246	10.1378	5.39091	10.4743	14.4419	20.5833	11.6439
Mettl5		8.3002	5.92097	6.35139	7.57041	10.0585	11.7712	11.3827
Aida		17.0987	10.4027	16.8014	18.5829	20.1739	33.8603	20.5786
St3gal6		2.98014	4.51135	3.23861	3.1762	3.81745	8.77799	3.98097
B9d1		21.5182	19.8356	22.738	29.4302	31.1044	50.0318	29.6599
Galnt12		10.6618	8.64811	7.57306	10.2531	6.9853	26.6124	10.9974
Rrp9		10.9183	10.9879	7.40768	9.68944	12.7089	17.4045	15.8557
Htatip2		7.16334	6.2492	6.06883	9.51466	13.9288	10.7361	9.21105
Fars2		9.02564	12.0661	10.6652	13.2424	12.3436	25.0756	15.8638
Pagr1a		12.1976	7.37999	16.2949	12.1699	11.4848	28.5901	17.0669
Polr3k		19.2007	17.5912	14.1297	16.0471	25.1404	32.3863	21.1834
Tcf24		8.63544	5.27579	8.21588	9.30193	10.7242	15.8728	10.4236
Pfdn1		22.6549	29.8051	41.9009	29.8719	52.4434	51.9344	40.4609
Ddb2		4.20861	5.44154	3.4682	6.2813	3.70483	15.6834	3.83198
Tmem208		40.0303	37.8648	40.5535	52.4754	41.7303	109.827	50.9673
Lyrm4		6.04854	9.17099	6.92812	6.04932	11.0081	11.1562	10.6442
Ugt2b34		22.7111	29.2367	25.7978	24.994	34.9755	55.9301	29.7229
Hrsp12		9.21884	5.90447	10.4998	10.2765	12.6993	19.0832	10.3902
Mrpl42		37.796	45.6805	43.6291	39.2757	48.145	101.329	46.386
BC024978		5.00744	1.95571	4.36789	5.47301	5.04828	6.57385	7.95505
Mzt1		17.1772	14.2287	16.0604	17.0958	26.0163	31.7999	17.4284
Tmem9		20.7559	20.054	17.1801	24.112	24.1669	43.9824	27.8516
Msh6		4.89476	3.59638	3.28285	3.82938	3.89048	8.95627	5.46166
Tppp		6.05161	3.83567	4.93972	3.8824	5.10478	11.6339	5.25062
Otoa		2.66252	3.64351	3.28271	4.91849	4.57036	8.16404	4.19585
Papd4		6.425	10.6795	5.09733	7.59445	8.85484	16.5545	9.33525
Ranbp6		3.99242	5.02042	3.95983	5.35487	6.1338	9.56864	5.6215
Tmem19		7.92531	6.05051	8.11951	10.7554	11.0237	16.0428	11.1099
Hist1h1e		3.52954	2.45067	2.72992	8.30138	4.24172	10.2624	5.445
Med30		10.5207	6.60076	30.3649	12.6046	10.0497	49.1403	12.1695
Psma5		23.2238	15.3534	19.7829	23.2978	32.1012	42.1633	20.3226
BC003965		3.87126	3.96217	2.98167	4.2317	7.65035	6.43568	3.17669
Mrpl37		21.4756	17.374	13.6755	20.9948	19.5242	41.2087	24.829
Emc3		23.2875	24.5915	21.5031	25.4998	24.8466	58.0025	27.7616
4933411K20Rik		4.66221	3.25724	3.27769	4.26356	2.87236	8.03818	7.09061
Jmjd7		2.47471	10.4794	3.21584	3.9346	6.79554	9.93503	6.41964
Snx11		9.41065	4.08381	7.05351	10.5416	13.2801	13.1441	9.33685
Ccnc		4.90235	3.18014	10.0304	5.68119	5.10363	13.9991	8.66764
Ap3s1		7.76336	9.71816	8.78073	13.2968	13.7057	20.8001	11.2096
Secisbp2		12.6209	9.95052	7.79674	11.4375	10.8809	29.4698	8.55261
Tat		16.4886	17.1829	22.9267	14.9805	24.5369	35.6035	22.4107
Nubpl		5.18242	8.83513	4.57301	3.92106	6.56484	14.2692	5.31575
Arl10		5.26737	8.22891	7.52567	10.2935	8.6161	16.5916	10.9787
Cox6a2		206.903	110.689	118.24	158.047	185.677	300.387	200.162
Pigv		8.40887	6.59768	11.3519	10.1601	9.36746	23.5664	9.51853
Terf1		7.54525	5.59801	4.62791	4.37762	12.3096	6.05826	6.67083
Alg11		6.69452	4.75341	5.38765	5.84642	7.31325	11.0228	7.75646
Kl		5.91065	4.93802	4.85477	6.11817	6.5531	12.7581	5.91225
Thnsl2		2.2229	3.55999	3.78087	6.26981	4.28453	7.05316	6.81855
Hist3h2ba		10.2757	13.9998	7.05952	7.64553	4.3876	31.0565	10.1969
Tmem120a		5.788	5.90447	13.7346	6.49885	11.3913	21.0268	4.46598
Mrpl13		36.5204	15.8483	28.5938	31.9434	27.4308	71.6261	31.6969
Prdx3		24.2965	34.3165	20.4369	30.919	24.4217	63.3636	38.746
Ddo		5.6674	9.82166	6.26603	6.77808	7.709	15.4019	9.57292
Thap1		2.97073	5.44198	4.18527	3.87422	4.95854	10.7273	3.27694
Fam3c		8.50502	4.89775	8.20544	6.69202	8.07356	14.0728	10.2867
Tmem238		11.9753	10.8266	9.81751	12.8075	10.4325	29.1548	12.8437
Fktn		5.51694	3.18742	6.80319	6.68995	5.28535	13.5185	6.77725
Slc35a5		4.20587	4.56291	7.10188	4.0232	4.97992	12.1594	5.75929
Ing3		5.76276	7.14511	4.07441	4.88134	6.25714	14.5071	4.41517
Syf2		48.6262	36.6088	72.4519	42.6454	38.1989	133.125	60.1367
45179		5.78227	4.51305	4.02185	3.70497	1.97888	14.2486	4.77896
Rcn1		2.41498	6.02205	3.96882	6.04648	7.73093	6.94711	6.09294
Tor4a		2.73755	2.09644	11.9361	6.37739	4.32744	15.3944	6.97702
Gtpbp8		7.19658	2.02077	7.27607	6.88174	8.19646	9.97744	8.40648
Pias3		11.1653	12.384	9.42669	12.0296	15.3913	22.3545	13.4357
Msrb1		11.0902	13.1132	10.2403	13.0377	13.6233	28.6831	12.0658
Nsmce2		3.16113	6.3117	7.73086	4.62354	3.42401	18.1484	3.75297
Gm15706		35.0153	34.3377	29.3823	30.493	30.0545	87.1471	31.3914
Ppapdc3		3.99488	3.28334	11.8665	6.22831	6.46593	18.0658	4.66885
A130010J15Rik		3.6571	3.93631	2.73764	4.70606	5.11886	6.31123	5.55293
Dhodh		6.9062	6.51071	4.75833	6.26006	5.56494	14.6354	7.73853
Pgk1		6.23102	5.05358	8.67567	6.80031	7.87603	15.5907	6.99943
Dhrs7		37.1682	37.476	49.2954	45.6098	47.059	89.9834	55.4411
Pigc		3.87969	3.62849	4.6707	4.45372	4.38228	9.02471	5.46153
Magi1		4.35879	3.13633	2.67822	3.05204	2.69321	8.87306	3.56755
Lhfpl5		7.7026	3.55391	5.99182	6.04796	11.3789	9.55592	5.1582
Tmub1		11.6259	14.8813	15.1844	13.9583	10.8892	30.4907	21.7567
Prpsap2		10.0528	5.26066	10.3862	11.3516	8.93265	18.6918	14.3148
Ssr4		355.243	508.9	434.277	421.522	609.335	725.784	591.237
Vkorc1		109.961	88.5512	69.6854	99.1671	87.5818	228.883	101.617
Polr2f		49.8941	23.4946	52.7998	56.3616	65.738	84.6483	55.0542
Zfp688		9.45388	7.30919	10.4475	11.3695	8.97816	25.2523	9.7194
Dis3l		9.45525	3.68078	5.95987	7.57475	9.53887	11.9144	8.48905
Fam104a		14.4391	10.5348	11.3838	14.8949	19.1678	17.902	19.9899
Wwox		5.73846	2.92657	5.87468	6.74326	5.89431	12.9103	5.31257
Sav1		10.8522	10.0644	12.645	12.4488	10.5907	30.8443	10.8801
4933439C10Rik		6.41131	3.89257	4.67576	7.52741	5.69429	15.2236	4.68181
Txnl4b		4.48747	5.6687	2.37728	1.80726	4.36072	8.32744	3.48056
B3galnt2		7.07833	3.87215	4.41407	5.49817	7.58442	9.90988	5.88218
Atp2b4		6.27114	5.43125	8.36007	10.0739	9.76732	14.2534	9.7129
Bcs1l		8.02828	5.04252	4.89574	7.62057	12.1912	5.91683	10.0552
Atxn7l2		6.33638	3.41438	3.74147	4.97105	2.69659	14.2807	4.1665
Fen1		8.09894	4.5819	11.0754	5.28456	12.6474	5.63645	13.6179
Cox17		142.563	162.357	144.306	120.208	159.976	315.978	163.529
Tbc1d17		19.5255	17.3148	24.0985	19.4529	16.7558	52.4524	21.7694
Map2k4		9.41452	10.765	9.34288	9.84637	9.8026	22.9758	11.4777
Tpd52l1		5.05401	9.73714	5.56961	7.30875	9.59938	13.4358	7.72243
Coasy		18.9251	20.9835	16.7014	22.8862	24.5602	39.9538	24.1107
Gng10		13.8005	13.4748	12.6542	11.2513	16.0421	26.273	14.8027
Gbe1		7.53762	7.8969	5.37828	7.92354	8.85008	17.1322	6.18523
Exo5		2.49657	6.01891	7.95633	3.74188	1.25013	15.8256	5.9183
Tango2		6.41714	1.74047	5.87516	8.51248	6.69442	7.71007	10.5316
Hint3		28.3941	20.1348	26.4123	28.3929	40.1125	37.212	36.5766
Asl		16.5353	14.5706	18.4222	14.6727	15.8487	46.1247	10.4875
Gnptab		4.64613	4.32705	9.44652	4.64121	5.25854	15.4913	5.20524
Wdr74		19.9901	16.2156	16.6966	21.9635	32.2182	28.0757	22.0469
Limk1		3.32242	6.16363	3.46199	4.25186	5.12964	9.44066	4.55295
Tmem120b		4.86727	5.02288	6.56763	10.8811	5.05281	14.9705	10.4721
Zfp410		6.87389	9.4476	10.0457	9.77267	9.43216	20.227	10.5026
Ipo13		9.7542	7.91165	9.66848	9.76476	9.09069	24.5018	7.92837
D10Wsu102e		6.7331	7.57775	12.0324	6.09414	7.22096	21.6576	7.40978
Ttf1		7.65624	8.70996	6.0685	7.05707	6.34527	18.7091	7.85321
Dcaf5		9.34381	6.9469	9.27894	10.0033	9.05734	20.3474	10.0327
H2afx		15.0292	12.7797	12.1305	18.9667	16.6109	25.0525	22.9322
Paip2b		48.227	45.871	41.8168	42.9367	67.8572	71.6981	55.6001
Dpagt1		32.049	24.8355	22.1947	38.3868	36.7591	57.1908	35.1444
Pacrg		7.33311	16.972	6.6521	10.5682	8.63595	28.8955	8.62496
Usb1		11.2657	9.84556	7.56377	9.20022	9.08859	21.2997	11.4528
Derl3		49.7479	77.3705	67.9553	52.3776	126.692	49.8755	88.3577
Fem1c		6.24056	5.72553	4.77959	6.72858	5.24031	15.2311	5.56344
Arid3b		6.26137	4.51807	4.59884	5.96819	5.5901	12.477	5.49643
Crcp		17.0488	27.6219	25.2126	21.3012	27.9552	48.0587	23.9739
Zfp629		3.30346	3.38805	3.04451	4.83885	3.31437	8.01217	4.7253
2210013O21Rik		26.5692	29.8041	35.5384	29.3312	31.7537	71.1667	30.7982
Med21		22.7885	17.9664	16.5736	22.153	14.1753	58.9264	15.5638
Ndufc1		51.7352	71.4608	84.5096	53.7284	100.597	106.909	76.3716
Cdk18		8.55395	5.30854	6.05459	7.30254	7.35059	13.5326	8.98222
Csgalnact2		4.6743	5.13654	5.7826	6.38873	5.41109	13.1525	5.64211
Pycrl		14.1983	15.7577	27.086	18.4864	25.5375	36.9366	19.9538
Tiprl		10.425	14.008	9.43133	10.8173	11.7402	25.8405	11.5022
Vcp		49.5236	51.596	42.6101	45.8466	50.7254	102.3	54.7672
Ndufa9		29.8141	28.0867	25.2989	38.273	31.8515	55.5544	45.0922
Mtif3		4.67685	2.8658	2.67484	3.57599	4.69823	5.86628	4.44183
Dio1		58.5194	66.0065	66.4987	66.436	91.1428	115.091	73.3366
Tmed6		7.93169	4.30251	6.32167	9.73464	7.58042	17.8939	5.77376
Gm20604		12.9836	9.65082	12.3857	12.0733	9.17791	31.7064	11.1975
Rnf32		3.71221	7.60721	3.21239	4.8149	6.25355	8.55551	6.14876
Igfals		20.2922	18.497	15.3938	20.079	30.0294	29.0881	21.1146
Dnajc11		12.7505	13.7515	9.0642	13.9437	13.5518	23.625	16.7405
Noxo1		3.99586	2.40837	14.3348	3.62582	4.07588	18.3641	4.61478
Mogs		46.8719	41.0785	35.9011	44.1831	57.7452	70.4983	53.7359
Il18		6.11939	3.87268	1.64342	3.41737	4.78785	9.12659	2.61534
Tex2		9.58383	12.506	8.48343	8.44164	12.678	19.8064	9.95414
Prep		9.37967	10.3081	8.02589	10.4981	8.60737	22.6284	10.6622
Zfp322a		4.56741	5.16257	4.2675	3.83921	5.63794	8.18895	5.5086
Psmb9		7.39679	6.09284	8.53449	7.8173	13.1464	12.5215	6.51928
Pno1		18.1534	21.6869	15.0242	23.4542	26.9403	28.8621	28.5176
Prickle1		5.45939	4.51544	11.5551	7.94575	5.39078	20.6576	6.47586
Ext2		17.2278	12.933	21.5843	20.3501	17.4587	42.2255	19.2488
Fggy		5.8193	5.12129	5.61743	6.86172	4.61886	15.5074	5.64344
Rassf8		11.9132	2.34991	12.3185	10.9623	13.3451	13.6118	13.5397
Cpt1a		9.70302	7.07351	12.133	12.9404	16.9883	13.2026	14.6394
Edem2		78.0143	80.7211	80.497	87.4341	106.96	147.461	98.6914
Rpap3		6.25297	3.92188	5.82504	7.85692	5.17775	12.3746	8.45825
Gtf2e2		17.7063	11.2996	13.5909	17.1118	21.322	23.9545	19.1045
Lrrc40		9.75314	9.85285	9.92575	7.57991	11.1385	19.3959	9.75295
Crls1		11.5564	16.0946	14.3486	18.0335	18.3023	26.521	19.9363
Dhrs13		3.60839	5.83772	2.72018	3.44859	3.64543	9.27295	4.10381
Pxmp4		4.73805	5.05867	3.99911	3.1215	5.27229	8.94562	4.13481
Wibg		7.70088	5.1413	6.44306	9.15601	11.9886	10.6018	7.899
Dus1l		17.003	17.568	14.9726	21.1035	20.7543	34.6502	21.0235
Parn		21.7612	19.8527	26.6053	21.7117	22.9872	46.9701	27.6594
Acad8		6.43766	4.47488	5.17633	5.66662	7.62467	7.42981	8.25608
Cxxc4		7.19257	3.7097	7.44153	6.28736	7.00313	10.9084	8.65963
Hsd17b4		13.2814	9.41259	9.76186	11.5199	14.0354	20.9676	12.3831
Cdkal1		6.74256	2.87879	3.55146	3.91192	5.08256	6.5636	6.71078
Mrpl46		11.9095	10.3597	28.1805	19.019	30.4445	27.7693	15.8476
Mtdh		23.2508	25.485	19.0147	23.0623	23.8862	45.4657	28.4342
Ubr3		22.9303	21.7061	23.1214	21.3039	26.2376	46.568	23.142
Smu1		25.3663	22.1035	17.357	21.7008	21.2825	50.0048	22.3375
Acyp1		18.0599	16.8204	16.7468	15.3217	13.3659	45.0349	14.54
Dmap1		11.6023	11.2414	7.91712	10.1586	6.33345	27.646	10.6583
Uqcr11		134.46	120.326	138.049	130.718	202.665	197.172	157.503
Spin1		6.8274	4.82615	8.50976	5.49222	5.14202	16.768	6.01237
Coil		5.75947	11.6698	5.93682	6.59143	7.21	18.4234	6.74167
Etfb		58.6216	63.5981	66.8437	61.3558	67.6777	121.729	79.4715
Hapln4		44.7358	39.892	42.6177	50.7496	56.9688	75.1123	58.0409
45184		197.322	201.453	214.407	213.391	303.468	304.267	270.646
Psmc5		73.9197	82.7273	58.1391	74.8327	103.468	108.359	95.9163
Sys1		39.2044	47.2252	51.5187	54.3229	52.0863	103.446	51.2698
Gucy2c		6.03071	4.44292	7.87955	4.72963	10.1363	4.91196	9.20686
Rps26		120.015	155.602	138.587	189.866	181.811	293.4	171.282
Nlk		9.57686	7.35282	11.1583	11.9545	10.8207	20.8787	11.3446
Acap3		3.9686	7.16658	5.50093	10.2949	7.52159	11.5616	9.60161
Mphosph10		11.6822	8.37673	9.15622	11.7923	11.5488	18.5539	13.7416
Fhdc1		10.835	8.38217	12.4009	15.1538	12.6231	21.4637	15.9172
Hpgds		4.15103	3.08702	4.67495	4.42883	4.02307	5.75157	7.60914
Dnajc9		18.615	16.0093	20.106	14.3404	20.8458	31.8337	21.0519
Vmac		31.4816	33.47	32.0991	35.1076	40.2402	62.0793	38.6504
Kdelc1		4.37055	4.32927	3.03645	2.87548	4.28187	7.16799	4.17113
Slx4		3.51224	5.69466	3.96992	4.40535	2.81846	10.9458	5.20991
Uqcrq		191.603	181.945	257.284	253.109	319.257	360.396	257.988
Ppib		134.555	127.512	144.482	138.326	162.492	249.901	168.262
Ccdc167		6.76581	11.4982	6.02873	7.27069	6.90312	18.1767	8.80923
Fkbp2		167.681	165.706	201.352	173.992	274.34	235.326	237.864
Acadvl		32.9496	28.7945	40.8433	34.4689	39.0793	63.4646	43.6001
Tarsl2		6.60212	12.6376	12.6621	7.95051	9.28895	23.6793	9.81404
Hs2st1		7.50408	7.44401	5.60829	6.36968	8.77154	12.2327	7.62652
Auh		46.46	46.7528	40.7825	47.5555	58.9145	87.5117	46.8133
Toe1		13.3057	14.5545	8.56424	11.7431	13.8576	24.4036	13.1291
2700060E02Rik		32.2438	17.6888	35.0302	33.0021	50.4631	40.5851	33.2383
Myef2		10.5609	15.6733	9.10624	10.7037	14.6199	20.1219	13.9892
Ccdc53		21.6164	22.2355	19.824	17.7917	27.261	28.3044	30.2861
Lsm2		7.39269	13.4023	7.0533	8.57931	15.5866	12.1059	10.4564
Dhrs1		13.2845	21.4148	16.2057	12.9797	18.6659	34.0563	15.2737
Mpg		6.51668	7.00125	4.51971	8.47978	6.01943	13.0304	9.18934
Etfa		32.4274	37.6346	32.8904	33.4522	42.9229	66.8602	35.0253
Gpr108		37.0122	49.5922	39.7882	48.9183	50.9099	79.2046	55.3351
Zdhhc16		8.40944	6.32117	11.3567	10.4919	8.7728	18.7221	11.4353
Pex3		16.7098	19.3236	14.301	17.8626	18.926	34.8351	18.6465
Mecr		9.49623	4.92722	8.51578	11.9243	16.3329	8.63983	11.316
Eif3k		73.2343	60.9235	80.2357	77.6583	77.0484	152.02	81.2804
Best3		5.15679	3.92059	9.85789	6.14436	6.26914	11.0012	9.2628
Ankmy2		12.232	11.3117	12.6794	12.4894	12.5439	24.6569	14.4819
Ilvbl		5.73589	6.78852	6.8237	8.77187	6.8442	15.0883	7.93537
Paqr3		8.83232	3.31018	3.96771	5.48495	4.62373	14.1491	4.41447
Zc3h10		23.3598	15.8249	13.9663	19.7878	25.4938	28.5796	22.5079
Elmo1		5.9363	4.78942	3.25913	3.57368	3.30805	12.0829	3.45302
Saysd1		6.75649	4.5228	6.94922	5.71801	4.27905	17.3103	4.16802
Tsg101		28.6255	20.2024	34.2464	22.251	26.2537	60.6644	25.2204
Daglb		3.54164	2.32755	4.13381	5.65375	4.88834	7.50118	4.13576
Fert2		6.788	5.87819	5.21552	6.47494	8.18001	11.0632	6.39439
Eif2ak2		2.67971	2.49188	6.62087	4.25911	5.43125	6.63343	4.79574
Sigirr		6.32465	13.4824	6.22799	6.71619	8.24162	21.8747	4.78017
Mrps35		16.5554	14.4809	8.50319	11.7207	13.4712	19.0311	21.3116
2810008D09Rik		19.8727	10.9795	24.5107	28.958	25.6455	46.4085	17.3641
Ttc9c		5.79064	5.21217	7.80983	7.2356	8.33769	12.7902	6.3443
Thoc7		28.6777	22.337	21.4405	23.0717	29.8949	32.6257	37.3243
Lrpprc		18.7312	21.0989	15.3736	19.2543	19.72	36.944	21.8794
Abhd6		7.00283	10.2682	13.0472	9.8872	9.90796	19.402	13.0641
AI987944		4.74613	5.10817	3.17642	3.9411	6.13006	9.33425	2.44184
Tmem258		193.099	167.452	150.808	190.183	228.181	281.097	225.245
Rnft2		6.23348	4.67772	3.94363	4.13309	5.01719	11.0442	4.08397
Esf1		1.69251	5.40265	3.25171	4.3061	7.00825	2.54516	5.44855
Rel		13.6723	12.2372	5.46184	6.46537	9.87718	25.2694	5.15385
1810011O10Rik		10.8662	7.55914	2.80684	4.80557	10.3146	11.2367	5.71752
Pus3		10.1515	11.6681	6.27778	6.16827	11.6777	17.6469	6.70911
Nde1		4.62689	4.42328	3.51863	2.97093	6.34654	4.99495	4.77412
Mrpl14		25.4208	28.5853	10.5644	17.1678	36.8558	19.0055	28.1684
Mthfs		6.75649	10.9171	5.25052	4.22635	4.43901	18.8408	5.66222
Yeats4		25.9544	21.7775	22.9956	24.2055	27.4194	39.4663	32.4291
Nmnat3		3.57791	8.37325	4.83185	5.34786	7.03843	7.71223	8.2207
Nme1		103.163	108.72	78.4104	104.433	145.483	130.948	132.849
Ccdc66		7.41771	7.84419	11.9526	6.25209	8.53549	18.7735	7.99282
Cc2d1a		10.0734	8.7428	9.2521	15.4174	9.58385	23.8529	12.4266
Mettl14		6.68733	2.829	4.33737	4.61873	5.61612	8.29157	5.45299
Tex30		10.9968	14.9602	10.5474	6.79204	18.2822	11.9191	14.395
H2afj		12.4484	15.2097	25.0572	20.0128	21.938	34.2088	19.8348
B4galt7		8.50858	4.95316	8.02556	13.0398	11.4886	9.37098	14.8154
Pacs1		13.1966	12.6342	12.9335	15.7204	19.2682	24.0836	13.3953
Slmo2		28.2965	27.1631	27.9636	27.3545	36.4843	54.8881	24.4588
Mapkap1		6.81815	6.92192	6.56836	5.16543	7.90886	10.0582	8.5206
Syt5		49.6502	59.2722	59.1306	54.1155	70.6578	94.4961	66.0571
Plod3		14.2468	12.8619	11.5416	14.649	18.13	18.3986	18.6553
Gm166		3.56984	2.36152	5.1677	5.34549	3.74226	8.7264	4.82271
Ctps		8.2854	4.3394	9.64584	8.29371	10.7297	11.2829	9.71264
Arglu1		30.503	37.64	38.4826	42.3797	47.4152	68.7519	39.0005
Cep89		8.34374	13.9047	9.14795	11.7891	13.5679	15.442	15.6345
Rprd1a		5.57544	2.70382	5.78234	4.73219	5.10337	9.14008	5.41844
Rars2		16.1437	12.8309	22.6147	13.4992	17.0263	33.4107	17.663
Nudt3		29.3085	31.7496	23.0559	31.1741	31.603	56.4646	32.2086
Rps16		33.2109	40.5097	20.538	26.0785	31.6121	60.1051	33.8812
Zfp90		6.45981	3.00351	3.94282	4.96916	4.51595	10.7642	4.06165
Sdf2l1		325.931	340.411	278.41	261.928	475.5	396.937	369.741
Alkbh7		8.61978	9.22342	22.2613	6.02405	8.67195	31.8616	8.33285
Aasdh		5.97748	3.92337	7.0794	5.58219	5.11332	15.9975	2.77133
Arhgef19		2.79504	3.9138	5.53374	4.88992	6.1571	6.15667	5.33385
Taco1		4.29395	6.53977	7.18519	6.92609	5.09972	12.0958	8.80884
Sytl1		18.8117	15.6798	17.4357	24.9451	24.2674	30.8881	24.3784
Sdhaf2		8.66263	7.42559	10.2057	12.7925	12.317	14.3699	13.661
Zranb1		28.5483	26.861	33.7344	28.9494	33.7455	60.7685	28.58
Igfbp7		84.1	89.5607	67.1708	95.9381	86.2906	179.334	85.6662
Extl2		9.26538	8.83686	11.1381	12.2084	10.5933	19.5866	12.8945
Sars2		7.74562	8.77942	6.33361	9.14673	11.4813	14.9605	6.68794
Rnf5		40.311	45.8	47.7201	47.3427	61.8448	71.0128	53.8965
Sirt3		11.8465	16.6546	12.4624	12.062	7.95617	33.5832	14.2077
Cpox		9.67422	12.5269	10.858	14.6917	14.5849	17.567	17.0151
Prom1		27.1776	22.3396	27.3037	21.8965	39.9563	27.8894	33.0882
Zfp386		5.97097	7.78367	9.78615	6.65282	8.15429	13.0484	10.0317
3110043O21Rik		8.18191	5.91765	9.77207	8.5973	8.87397	16.2734	8.58363
Rab3ip		13.6671	19.1019	8.48717	14.3021	19.1472	22.0587	15.8963
Las1l		19.4358	19.4814	19.4716	22.6882	23.7666	32.9928	26.8701
2810013P06Rik		15.1343	10.7492	24.8838	11.486	13.721	39.5721	11.9722
Fpgs		12.343	17.1487	15.2508	18.3085	27.4016	17.409	19.3361
2610002J02Rik		15.6266	16.1647	10.4234	13.5123	16.4383	25.9358	15.2682
Adprh		39.8235	27.2391	27.5709	37.9934	40.8603	56.6876	39.3744
Ndufb2		88.0805	83.1853	142.32	100.292	157.346	172.103	96.3697
Amdhd2		6.9427	14.491	9.89009	9.46176	4.78647	24.1028	13.7472
Tank		10.411	6.87957	7.14243	9.04327	10.9793	12.6129	10.8342
Sec11c		153.705	197.553	228.344	174.318	245.905	276.351	251.079
Khdrbs1		12.8597	11.7973	15.5008	14.8928	15.53	26.4954	14.9666
Clptm1l		118.482	112.775	127.153	114.133	157.195	179.323	148.732
Dym		15.4592	12.8938	12.5032	14.4879	20.5086	18.7977	17.3418
Lrrc61		6.1462	10.6605	6.05227	8.07031	6.61758	18.6779	6.94254
Bet1		49.7044	41.9952	38.8322	46.4305	57.3201	75.2292	49.6854
2310033P09Rik		6.85021	11.8715	9.55681	17.2315	12.6219	22.1437	12.2643
2410004B18Rik		14.947	10.3192	14.901	15.862	23.8145	20.7022	12.8227
Mir686		112.43	172.522	98.4706	122.617	178.362	157.292	180.36
Slc10a7		8.99835	9.07197	4.31243	5.97316	6.85231	15.4495	7.16013
Zfp358		10.9907	17.556	15.3071	18.8162	11.7997	34.915	18.4454
Ptprm		6.10602	5.74255	12.2561	9.35973	6.36985	20.0874	8.443
Dcun1d2		9.57029	9.23786	7.79852	9.59693	7.71372	20.239	9.70453
Yif1b		42.4631	31.3052	42.5571	40.139	56.218	52.0814	51.5539
Dennd2d		11.4417	11.4124	12.8535	12.7173	13.3143	24.9832	11.8026
Xk		6.58965	6.57903	6.17341	6.03879	4.91484	15.3108	6.23372
Atg2a		6.39089	6.97121	7.72584	8.58289	4.9267	17.4144	8.57371
Pak3		8.86868	11.0075	13.2811	9.35752	14.6595	17.1406	11.7629
Uxs1		13.3743	13.0872	21.3161	9.5995	15.3931	32.7332	11.4051
Pycr2		108.54	122.698	147.49	138.393	190.618	176.802	159.661
Psat1		10.0166	8.89547	8.83191	14.2566	15.5724	13.3261	13.8566
Mir3572		11.5539	0	8.27442	6.66041	14.9994	0	11.5878
Rabif		13.3567	12.534	10.3223	11.0134	14.7216	20.7933	12.9951
Nol8		4.66592	3.07691	3.51353	4.8257	4.69573	4.66023	7.03818
LOC106740		1.01474	8.5869	7.63051	9.38865	13.2959	4.24686	9.0762
Nup107		4.64182	4.57102	3.91242	5.40315	5.84067	6.41004	6.65109
Htatsf1		29.8098	23.48	24.1068	21.9886	27.7596	46.5689	27.9341
Hn1l		52.1093	56.8547	54.6579	54.2903	77.2543	78.621	66.0867
Grn		22.431	30.5987	29.1544	37.6462	25.987	65.983	31.9201
Arf2		33.1752	32.7932	22.703	27.3221	38.0132	50.7138	29.9827
Fkrp		14.1251	12.5496	11.3697	16.977	16.3855	25.1335	14.9163
Pafah2		6.54099	5.44764	3.19389	5.14179	4.32852	11.0606	5.61139
Oma1		7.75076	5.96956	5.11645	6.2416	9.43121	7.16793	8.78767
Nadsyn1		3.65076	5.05328	12.0583	3.44708	7.84464	13.1253	3.92546
Prrt1		6.4732	3.77146	7.46884	14.097	9.20394	15.3148	8.16441
Gemin6		5.99801	6.39689	8.84586	11.5157	6.87228	11.0846	15.4329
Cables2		7.27279	8.13421	5.9602	9.53038	9.41731	14.6574	7.56757
Ap2s1		76.3697	97.262	66.3595	85.1775	104.263	124.489	101.948
Zdhhc13		5.27481	7.46425	4.53311	6.90115	6.69897	13.2354	4.93062
Atpaf2		11.1411	12.0226	10.9815	12.657	13.8481	18.6014	15.2695
Ten1		21.0526	16.5987	16.5672	20.7442	26.7634	27.0958	22.2973
Cdk5rap2		2.81773	3.97615	5.60932	3.71436	6.06808	4.27522	5.90172
Aifm1		8.71856	3.33836	4.5076	7.90173	7.47077	10.886	6.69519
Nol12		13.7382	11.6591	22.9404	9.86752	14.3318	30.4443	15.1371
Dkc1		6.97164	9.40092	5.14088	7.11822	7.52763	13.8382	7.95094
Sap18		8.2372	7.27387	5.45327	7.01224	9.19263	9.03693	10.0865
Tcf12		11.0164	10.6263	10.9906	11.5819	11.852	22.392	11.0984
Lmnb2		6.35372	4.40589	8.84838	8.09945	9.34788	7.28627	11.3144
Osgin2		5.92269	6.60648	6.11594	8.65576	12.9838	4.22617	9.95969
Mbd3		42.7998	41.4581	36.7966	47.8831	51.3175	58.0806	61.6893
9130023H24Rik		4.68623	3.57891	5.81243	4.87859	5.45478	8.76049	5.13568
Tbc1d13		10.754	7.83551	6.15216	10.7296	8.8422	16.9601	10.4955
Lamtor1		65.1625	43.7295	58.5	63.0268	45.5259	131.744	60.2697
Psen1		29.984	29.32	23.7749	29.8745	34.2894	42.7571	37.4609
Zfp35		4.18611	4.81791	5.61131	5.63415	4.64799	9.34106	6.69086
Cdc123		31.7675	47.3792	27.1472	37.6452	30.997	75.8934	40.4135
Ak6		14.0514	15.9702	16.3524	15.5252	34.8083	0	25.8975
Atp5s		6.17073	9.84021	7.5872	8.55014	7.38357	19.2422	6.40574
Pycr1		10.5327	10.9336	13.2275	11.3681	11.9838	18.4019	16.3843
Zfp512		12.7582	7.26578	12.1046	8.80243	11.0668	18.7721	11.898
Gne		14.9441	16.1076	19.5723	17.3468	17.6806	34.0062	17.6865
Rfc1		9.59018	9.66839	10.7042	8.25213	11.8493	14.5295	12.2841
Vsnl1		6.50106	7.54789	5.11524	5.72006	8.94743	10.2375	5.98979
Ube2m		29.2391	37.2247	27.474	38.625	39.9252	50.4379	43.65
Gm6548		3.13894	3.52283	4.79632	4.07134	3.61331	8.76193	3.55276
1810022K09Rik		16.5193	9.55821	14.3444	16.6649	30.56	0	25.5294
Map2k2		52.2011	66.2227	56.2263	69.4772	58.6695	125.489	65.0928
Adck3		7.85504	7.14074	5.81943	5.62115	4.52107	16.7953	5.95672
Cpd		19.3135	13.6502	16.393	21.0396	16.8432	37.2542	17.8776
Mrto4		11.3491	6.10702	5.41308	8.47888	8.71385	13.5993	9.53637
1810030O07Rik		18.5867	14.8556	12.9114	18.6329	18.3061	27.6093	19.9719
Atrnl1		8.18428	8.71531	7.837	8.26607	10.3715	12.5418	10.3903
D17H6S53E		4.1025	3.54935	3.73763	4.67001	2.77372	6.92046	6.64765
Snf8		36.8402	37.185	40.7648	31.0491	53.3183	57.5229	36.1617
Rbm48		7.06017	9.71576	4.88652	5.28545	10.2026	12.4725	4.54922
Tuba1b		14.0655	15.1829	13.0597	14.2404	14.0392	24.9105	18.3859
Taf5l		14.8606	14.713	19.2058	17.5736	20.6278	27.9793	18.4639
Spcs1		178.995	165.02	194.287	178.595	242.255	252.374	226.129
Ift27		16.9852	8.03234	10.4097	16.1934	18.8095	23.2636	10.1853
Zfp623		6.66154	6.60071	8.03866	7.91069	7.4868	13.9398	8.23596
Tmprss4		22.7431	19.7602	22.5743	20.2976	28.4913	35.4002	22.2592
Timm10		9.28322	16.7255	8.63679	7.31045	5.39556	23.3695	14.1471
Fam185a		5.58826	2.60383	3.80967	4.61532	6.09879	4.85272	5.70264
Plcxd2		9.2994	10.3337	9.06837	10.5394	10.9884	15.595	12.9898
Mettl2		5.73308	6.49417	4.34731	5.13963	3.09594	14.2997	4.9466
Rdh14		16.6506	10.4967	11.0382	11.9981	11.7678	20.2382	18.7715
Txnrd2		5.56367	9.11683	5.88331	6.81541	5.12692	15.3189	7.4664
Sf3b4		9.43346	7.19928	8.59623	10.351	8.68728	14.2588	12.9727
Zmynd19		13.453	10.8003	9.0082	11.1674	13.2483	16.8908	14.5718
Snora28		12.774	0	26.4645	16.5684	35.0282	0	19.4668
Tstd2		5.89651	5.7863	5.77721	8.81381	9.6195	7.01631	9.53125
Ube2v1		6.34115	4.54536	5.0481	5.38525	7.84367	6.48502	6.96889
Hdac2		30.3556	31.6774	39.918	26.6771	30.943	66.7433	32.9109
1110034G24Rik		3.45247	2.52418	4.31346	6.68456	2.12967	8.84472	6.34353
Eif2d		19.4774	25.4721	18.8258	25.3464	22.4917	35.8942	31.293
Nip7		5.58024	9.73231	5.29261	6.93242	8.45938	11.5915	7.62208
Rpain		5.09697	4.44347	21.9014	6.29618	6.22872	26.5643	6.04966
Cited4		7.54749	7.71215	7.30644	7.66459	6.73834	17.9782	6.12132
Nkiras1		9.26248	7.88242	6.9263	7.1771	7.30851	15.4212	8.94307
Il17rc		8.52846	11.6288	10.1378	8.58346	6.68974	26.0742	7.07479
Pcdha4-g		15.5014	8.30382	18.2509	16.2118	14.1952	29.5896	15.3213
Men1		16.4517	18.0452	15.8393	23.4582	19.5796	33.9584	20.8906
Got1		22.3277	23.3497	23.6105	28.4495	20.8736	48.9451	29.2002
C78339		19.3467	10.4078	7.12802	10.9222	17.0134	18.1379	12.7923
Fam46a		29.7619	33.5504	34.1258	34.3018	38.4793	52.0613	41.5867
Fam20a		26.6777	27.9997	19.0199	24.1952	21.8292	48.6185	28.5941
Tdp1		13.1088	8.45137	8.57036	9.10526	8.20512	21.8337	9.87513
N6amt2		8.7161	13.1811	11.7749	13.3606	12.344	21.2354	13.7627
1110038F14Rik		22.8701	21.7376	25.655	19.6007	12.2459	62.7475	17.2721
Coa6		6.07728	13.8143	8.00511	7.50714	5.79645	18.6455	11.3986
Spc25		115.219	112.129	88.4252	106.871	167.33	105.3	145.457
Ckap4		13.3318	16.1482	12.1651	15.8509	21.5888	16.3099	19.0826
2310003H01Rik		8.90187	6.60184	7.62028	10.5539	7.05194	22.5572	4.82225
Cggbp1		17.3784	17.2456	14.8799	12.1763	21.7338	24.4877	15.4348
0610012G03Rik		10.8828	15.5522	8.14317	14.0181	12.4648	23.1451	13.2414
Tex261		39.6361	49.9205	44.373	40.3793	52.2166	74.0102	48.2885
Mipol1		5.99857	2.14181	4.15997	6.1718	11.0897	0	6.79155
Ttll4		5.32161	4.44972	4.05744	6.46465	6.58603	5.23201	8.2863
Tmem150a		6.87283	11.4224	12.2527	10.0524	13.9735	17.7962	8.81956
Snrpd1		16.4881	13.1654	30.9607	20.3022	21.4662	34.7204	25.0031
Ndufv2		51.324	50.047	54.4459	40.0059	60.3381	83.7121	51.9665
Ilkap		45.7595	38.0868	64.3284	32.5198	47.6862	83.1072	50.7944
Ift74		13.79	19.1113	9.7102	10.6154	16.2455	22.5963	14.3518
Xpnpep3		3.65056	5.70011	3.82994	4.27767	3.87236	8.2666	5.40325
S100z		11.7764	43.1195	6.12767	8.59193	26.7204	23.9135	18.1191
Gps1		17.1123	12.4345	13.2	11.8929	13.881	24.3658	16.5793
Psmg4		11.16	10.5939	11.5603	8.96069	15.9664	11.4132	14.3906
3000002C10Rik		4.75134	6.84168	2.87684	4.03377	4.75838	9.89499	3.96976
Uty		5.51175	3.98644	5.13827	6.15379	8.21289	5.58198	6.72361
Gpx1		116.098	116.688	175.181	145.159	223.529	162.126	160.511
Erich3		6.97925	11.2085	6.52329	8.17328	3.57734	18.2785	11.409
Tsen2		5.91228	11.1404	4.4124	5.32758	5.60939	12.8174	8.4263
Cdc42bpg		13.4643	10.9905	11.7433	13.9201	13.8348	23.2072	13.1495
Rsph9		15.3534	5.7218	14.9824	21.1808	22.7903	14.9734	18.6577
Mrps17		22.8008	17.6259	32.6249	26.6602	22.8038	42.5986	34.3899
Ocrl		15.2759	18.6992	18.6986	22.0518	19.541	33.3434	21.7835
Cxx1b		15.5928	15.0693	22.5744	12.7081	18.3232	29.7077	17.8691
Cant1		18.7549	17.7487	23.4446	22.1383	19.5089	41.423	21.4794
Rpn2		286.091	286.299	320.364	304.359	363.741	448.188	376.825
Eif2a		26.7006	23.1321	22.518	22.5896	28.6558	40.1964	25.7718
L3mbtl2		7.73697	7.29347	5.83661	9.27096	7.18253	12.6381	10.2485
Sac3d1		5.5443	6.18931	7.50961	10.0746	17.5695	0	10.5497
Cib1		22.0808	32.2117	24.4684	31.4203	33.8143	40.8462	34.4791
Mkln1		16.722	16.0285	19.0244	19.175	19.0409	32.3597	19.4296
Gpr161		5.22757	4.06857	2.38055	5.55205	2.65559	10.3884	4.3829
4933421O10Rik		5.90733	5.75549	5.49873	5.97591	4.59501	11.8752	6.75348
Nap1l1		23.1109	17.905	31.6199	20.7768	26.9847	41.759	24.4524
Tmem39b		4.08678	4.69841	3.309	6.06551	6.82138	7.52406	3.65385
Atg5		15.0209	12.273	19.4641	13.7192	20.4102	19.697	19.6444
Tubb3		37.9333	54.0836	34.5544	43.3835	71.0699	44.3187	51.0553
Klhl36		3.60797	1.84529	8.08385	5.66021	3.14014	11.921	4.35637
Vopp1		4.82013	6.39139	5.46563	5.88805	9.99295	5.81428	6.24688
Pkp2		6.75943	5.96603	5.64078	8.88285	9.46573	9.4634	7.95962
Zfp12		9.7476	7.41601	9.00703	12.1252	8.99678	19.0375	10.2526
Fam114a2		26.8504	26.9738	18.6008	19.6343	30.8073	34.2755	25.8844
Ppa1		41.2733	39.4001	35.1577	46.6246	46.4263	65.5969	49.0842
Tada1		8.80554	3.35195	6.41679	7.97033	6.1455	10.3786	9.88776
Thop1		17.0838	16.727	12.9611	14.1075	20.424	22.7195	16.9976
Rltpr		4.58547	4.25723	5.35216	6.40506	8.61048	7.86672	3.83511
Ddt		41.6961	38.7454	63.0002	40.4437	60.9724	76.2709	44.7771
Dync1li1		21.918	17.8929	33.0448	20.9227	28.8417	36.9862	27.0228
Aldh16a1		4.17187	4.57268	4.34297	5.3925	2.26131	10.5631	5.75265
St7l		4.44196	4.61909	4.50442	5.32314	4.93769	8.97239	4.87007
Sh3yl1		6.53554	7.66011	5.39091	5.75217	4.67515	13.9461	6.75157
Rpp25l		11.4483	11.5636	9.18832	11.6061	18.6695	8.55072	15.3332
Fam92b		9.56401	8.9656	14.3637	11.9633	10.0741	23.9302	10.8196
Zbtb9		5.59158	2.75348	3.28024	5.52083	8.17473	5.1101	3.48194
D8Ertd738e		116.25	91.8708	140.221	117.274	119.182	215.043	128.561
Vars		17.2506	18.2046	16.2008	21.855	21.6824	28.4699	22.37
Ndufs6		66.9823	51.9665	51.2469	63.1388	80.7642	84.2796	64.5513
Mvb12a		30.8757	25.9403	34.6754	40.5415	42.6861	47.5156	39.7528
Syvn1		134.442	128.393	114.642	137.062	197.157	163.667	143.104
Edf1		112.879	116.375	103.709	122.579	131.116	196.296	123.231
Aldh7a1		17.9117	21.3044	11.0481	13.0411	16.9359	34.7412	11.4129
Magt1		63.489	58.1536	58.592	59.8165	73.7034	92.103	70.846
Fn3k		5.01606	4.6998	4.20461	3.85544	5.43365	9.29116	2.95194
Sesn3		32.6915	24.033	26.8471	29.2414	33.6877	54.3173	23.9713
Tceb2		109.535	136.517	102.374	115.95	128.415	187.657	142.135
Erp44		46.5891	64.0738	59.8601	57.8133	76.6495	78.7353	68.5884
Mbnl1		11.5555	15.0726	16.466	17.4695	16.7815	24.323	18.6213
Pdcd2		15.4763	9.30405	10.1657	16.7065	17.523	17.262	15.9351
Tmed3		222.309	224.626	268.418	244.577	331.187	282.036	325.159
Necab2		26.3267	28.7439	25.4229	24.3629	36.6034	30.7224	35.0707
Sephs2		19.5396	12.9607	23.2741	18.5154	21.1655	33.9527	18.4431
Nap1l4		37.0462	53.6877	47.1688	46.2444	49.3071	80.692	51.7958
Lyplal1		17.7122	23.4692	22.3362	18.3425	17.1191	37.0874	26.8857
Akr1c13		31.0959	28.1941	22.1412	20.8444	17.4257	62.9684	22.1341
A430033K04Rik		3.93547	3.69774	3.81241	5.07409	4.95594	8.51392	2.9122
Rpusd1		10.9561	15.5435	18.2462	21.5261	16.7182	30.702	18.0872
Plekha4		4.31655	6.07887	2.69748	4.0555	7.41273	5.94257	3.37179
Ddx46		12.5183	13.036	11.8081	13.5974	15.7838	17.3828	16.7558
Pigs		14.2886	17.8124	13.2996	16.3075	14.0727	31.4249	15.7304
Gramd4		3.35159	6.06019	4.89388	4.61551	5.03483	8.55835	5.0727
Zfp707		8.51132	10.2232	4.57158	8.0431	8.01654	13.994	8.92984
Plekha1		33.4104	32.2433	44.3188	43.1192	38.5649	70.6279	42.2288
Kctd15		18.6295	9.08751	16.6689	20.6605	10.6961	39.019	15.3997
BC004004		42.0942	40.3376	37.0493	37.3843	31.9487	79.0427	44.6688
Snhg1		68.8865	85.0512	81.1015	78.8195	107.431	117.251	82.6018
Klhdc3		24.3668	18.2624	26.678	24.3045	16.6935	50.9837	25.5373
Pold2		15.9092	26.4847	17.6427	23.5403	29.4732	30.2097	21.8892
Clp1		4.94706	6.41425	2.30071	3.75603	6.19298	8.37206	2.5743
Capza2		33.6326	37.3321	57.4189	35.7156	48.2039	65.389	47.4417
Mrpl43		18.2945	21.4274	25.2746	19.046	21.9524	41.6007	19.4933
Fam189b		7.83186	7.83108	6.00948	8.0205	7.16875	17.0923	5.24204
Mdp1		18.1352	18.9435	16.9805	19.072	29.0429	20.3107	21.568
Utp14a		7.08475	8.72086	9.51337	7.69696	11.4464	11.154	9.57756
E430025E21Rik		22.2017	21.2545	22.7725	23.3081	25.6606	36.3754	25.8168
Xpnpep1		15.4154	15.6788	14.2781	18.2525	16.2277	26.5279	19.765
Ube2s		12.0685	16.9723	8.16275	13.914	16.6933	17.8453	15.3132
Lgals12		9.85821	11.1298	9.55688	10.0837	14.6152	9.44507	15.2582
Mrpl52		53.8621	60.4696	41.5964	59.782	58.8172	95.6226	57.6117
Snhg18		9.15691	14.2149	8.43715	11.3297	9.87875	21.6459	11.0572
Cep63		11.8348	13.4171	10.096	10.9772	15.2085	14.9287	14.9536
Dhx29		6.9777	5.52409	4.23985	6.66258	8.34157	7.92232	6.54375
Taf1a		13.7004	14.5739	10.4647	14.7314	16.2599	21.8007	14.3084
Rad17		9.94142	11.7659	13.9415	12.4099	14.1498	19.4694	13.438
Zc3h18		13.8731	15.4286	11.3175	16.4631	15.9137	25.5399	14.5991
Psmc2		64.3094	74.6081	70.9803	60.9653	74.9215	114.907	75.6996
Fbxo36		6.01088	6.25499	7.24778	9.12229	8.49731	13.5105	6.14036
Pcgf1		16.169	15.76	9.9738	15.292	23.931	16.1384	15.2375
Chrm3		16.4142	20.9079	14.5068	21.1544	16.9853	35.8872	18.9885
Gm572		71.5832	68.9254	35.3659	53.0059	43.575	111.234	71.0373
Cox14		61.8446	66.432	52.2463	71.0382	82.0717	74.8401	86.9617
Gm4791		6.05546	1.17313	3.8333	5.32963	2.79758	8.21743	5.2352
Actl6b		18.472	19.2663	16.5871	16.5893	16.6065	35.7399	17.4987
Cyb5		58.6659	71.482	45.7615	66.278	35.6748	148.705	56.2442
1810058I24Rik		18.4007	16.9269	31.8817	21.5568	14.6489	46.7886	26.3715
Atp5g3		198.857	192.806	259.907	213.708	262.306	315.357	264.715
Moap1		12.3494	9.44588	11.9459	11.1138	9.66377	24.3319	10.3038
1600002K03Rik		15.772	16.007	11.7507	15.5444	14.1535	25.7757	17.9521
Ndufb5		51.3892	64.6241	66.245	57.2413	59.1205	115.143	60.8504
0610010K14Rik		28.78	28.993	38.5807	27.0818	27.7529	64.06	29.7685
Foxred1		23.1469	22.5069	12.6648	21.2608	20.8807	40.8311	16.5113
1600014C10Rik		6.43223	7.08243	4.82994	6.66877	2.91107	14.4503	7.43146
Lxn		3.8419	7.12954	4.83306	7.16868	6.49702	9.1307	6.72
Cope		285.789	296.136	297.246	317.264	337.518	462.482	364.399
Zpr1		14.6564	17.5468	15.3468	15.7136	17.2356	27.7999	16.6735
Pip4k2a		5.31186	3.34725	13.8725	6.24337	5.49492	14.9584	7.85631
B9d2		10.8133	13.8429	18.9923	11.3138	22.0196	13.2194	17.4802
Max		34.9108	30.646	38.7742	29.9967	39.705	61.7978	29.6864
Wdr47		9.28094	10.0121	8.52358	12.5238	7.89829	20.3569	11.3486
Samd1		6.13059	4.6268	7.10111	10.7405	7.34091	11.2729	9.23015
Zfp653		7.5942	4.77287	7.11712	9.14806	5.72594	11.7095	10.5294
Dcun1d5		34.0129	29.3208	27.5022	32.5108	34.2934	45.9648	39.5271
Chn1		7.56314	7.62257	5.38435	6.48177	6.70411	12.4453	7.27114
Hint1		120.946	169.059	133.116	147.508	221.071	154.104	172.069
Ciapin1		6.0726	5.14869	4.90626	6.39822	6.4734	9.97595	5.5065
Nipsnap3b		18.9745	16.9292	20.5012	22.1719	28.1249	28.0788	19.7182
Ccrl2		6.54052	8.62844	5.67706	3.71005	5.76418	12.1018	6.13988
Snhg5		12.0242	11.7404	9.15921	14.4617	18.5191	16.0119	11.1226
Ndufa5		39.4156	39.9254	41.2616	46.9504	61.4263	38.0951	60.727
Bckdk		27.4368	28.592	43.4839	31.3764	40.2485	46.3905	39.8278
Cdkn2c		6.18901	5.41484	16.2458	5.86951	18.4112	0	13.188
Mmgt1		9.59682	9.82494	8.00056	8.74246	13.2208	10.8673	10.6479
Abt1		4.50932	4.46204	3.88591	4.07058	6.38939	5.43026	4.45252
Mcfd2		65.1262	57.3873	59.8734	65.84	95.7846	51.5773	89.4805
Mir6950		0	67.2716	21.1206	28.7705	63.1092	0	45.9183
Tor1a		17.7163	27.9643	18.0922	24.7869	28.4287	32.8271	24.1463
Ifnar2		6.46776	3.47068	5.32299	5.05142	8.61903	4.71058	6.07775
Imp4		13.6962	16.8294	17.1124	14.687	18.9277	22.4373	18.7717
Smim12		6.48164	8.08666	21.2366	8.5938	4.77827	26.4128	12.5876
Wdr8		5.72721	3.89273	5.26287	6.86161	5.18285	11.0195	5.03937
Nnt		15.7653	18.67	13.4335	14.4175	19.3374	24.5702	16.2617
Rnf121		21.8137	31.4735	24.4692	17.7715	15.3566	58.1005	20.457
Snrpa		34.8089	29.6771	32.7472	42.6252	48.7694	46.3142	39.2965
Gmppb		116.143	102.302	102.623	97.7604	143.179	159.112	101.483
Elmod2		5.57998	6.6387	6.78758	4.86554	6.5744	10.8709	5.71392
Bloc1s6		6.09845	3.59946	4.80306	5.51921	8.35954	4.90692	5.834
Rnaseh1		7.95636	9.45386	8.05861	14.1528	14.7347	8.34552	14.6122
Chd1l		5.7252	2.24405	9.28484	5.65321	7.61407	7.72931	6.69843
Fam120aos		39.1439	47.8777	33.8509	40.2512	46.2905	75.0705	34.7252
Odf2l		11.8351	8.62167	7.84853	10.0121	12.088	15.2463	9.64155
Qsox1		37.6773	49.2148	48.9962	49.8774	54.5545	67.1463	56.9558
Bop1		11.9946	12.2389	16.0704	16.3865	20.8765	15.6658	17.5629
Rnf113a2		6.24475	18.4138	9.07346	10.5227	14.6996	15.4307	12.2195
Rusc2		3.30406	3.16926	4.5016	6.7941	4.48928	6.72318	5.935
Nceh1		10.5278	7.60528	13.2258	11.1239	9.62495	18.8175	12.7625
Ubxn2a		29.1948	26.1877	24.112	27.1456	33.1717	43.3884	26.2658
Sstr3		53.5156	65.7123	77.8237	67.3705	73.1392	88.874	91.7487
Idua		7.6261	10.788	6.70639	10.3008	8.174	17.7039	8.50739
Zfp260		11.4979	12.7641	11.0429	13.693	18.4725	11.4854	16.5783
Cox6b1		165.715	147.289	190.582	180.534	184.461	218.388	253.488
Exph5		5.23214	6.74919	4.08263	5.33957	7.55273	7.07959	5.82204
Zfp212		5.87299	5.39812	5.3232	5.57207	5.54811	10.466	5.45514
Dcaf10		8.96946	8.2696	9.0845	7.06762	7.44729	16.0822	8.85482
Mrps14		14.8513	26.1441	13.1845	15.8948	17.8666	25.1212	24.1895
Pdia6		506.715	514.672	516.035	453.878	660.803	621.59	619.289
Mettl1		61.4877	50.7733	83.5682	61.7784	57.4444	127.215	65.2655
Ppig		13.4126	14.38	10.8203	12.7348	13.3739	19.0588	16.8617
Tdrp		10.5787	7.05139	7.80073	10.1551	10.8113	14.1193	9.26921
Coq7		12.8023	8.38847	11.0975	13.591	17.9836	14.5187	11.2334
Dbi		29.935	50.8045	27.7795	33.8295	31.1667	69.6923	36.7246
Ei24		45.7808	48.883	46.9016	45.2952	60.1259	69.8994	48.8765
AI597479		7.76053	6.44443	5.30046	7.48373	7.91595	10.9389	7.07573
Cwc25		22.0674	15.9726	12.1577	14.0298	19.3362	26.4735	15.9439
Cmc2		4.7535	5.48975	2.7591	3.64627	6.46256	0	9.05955
R3hdm1		15.7622	15.5819	14.7387	17.3195	16.3906	30.2217	14.5909
Phb2		46.8405	46.2372	51.3643	51.7341	49.6605	80.0197	58.9537
Gabarapl2		31.206	33.4885	29.529	27.3734	22.5648	64.5194	30.9689
Nt5dc2		42.2041	31.1758	31.2061	46.3111	59.3352	39.4966	44.2055
Idnk		7.08748	6.10376	7.73137	8.08711	9.69568	11.1052	6.95505
Cmpk2		12.2556	6.42263	10.1344	8.71137	8.40784	17.5776	10.284
Ckmt1		15.0772	14.3973	13.1363	15.7408	22.3825	19.7428	13.3983
Dpm3		89.5228	90.6155	95.8106	99.8838	102.707	150.219	107.366
Samhd1		3.8545	9.8569	4.34768	4.38048	6.84727	8.85424	5.71588
Kctd2		20.6929	16.888	26.6279	20.8122	21.1827	40.3478	20.4686
Bbs4		9.51159	13.9001	8.04819	11.6046	11.2003	20.6165	9.62265
Chmp2b		15.9179	18.768	15.0992	13.868	17.7461	28.447	14.935
Prrg2		24.1005	30.4734	22.4711	39.1109	42.7057	24.3936	42.3383
Ptges3		12.4303	19.125	16.9038	16.8067	24.5202	22.5889	14.8829
Gtf2b		117.282	117.48	135.983	135.116	119.369	210.362	155.72
Tpk1		6.55012	1.58954	4.44403	5.17945	2.76922	9.06499	5.41027
Ak2		25.8176	17.3215	18.0376	21.3592	19.4809	34.955	24.849
Soat1		4.59151	7.45942	4.04008	7.00282	6.35445	11.0032	4.80904
Ndufa10		41.0933	38.7366	65.9706	41.5344	50.6805	70.5025	57.8492
Polr3b		6.81167	10.0681	5.97911	5.85049	7.82137	13.821	5.92716
Dnajc3		131.166	129.238	132.939	116.987	163.738	162.383	158.394
Tor3a		44.3237	38.0074	41.4447	51.5889	42.63	70.099	55.0559
Pomc		7.49914	4.88145	4.52023	6.98882	5.77176	8.351	8.68349
Eftud1		3.9159	1.02091	9.1143	4.90847	5.19346	7.78979	5.18116
Habp4		20.8163	19.7839	19.8437	22.8716	19.6698	36.3788	23.8224
Pold3		9.1942	6.10452	8.09893	10.5897	8.8395	13.6095	10.0494
Sdccag8		10.638	14.1346	10.0795	11.059	9.87565	23.0814	11.2141
Srek1ip1		5.55944	10.5017	3.79407	5.20312	4.80348	10.3009	8.8556
Rorc		13.806	13.2553	18.6453	16.7056	9.97595	39.495	11.2204
Cdk5r2		14.5763	14.6177	11.0968	11.439	15.9813	20.9552	12.3631
Nap1l3		5.47135	2.84071	9.67692	6.4883	5.05544	13.257	5.32349
Bola1		11.3584	14.9515	14.0726	13.6193	16.6837	22.3507	12.4274
Commd8		5.22698	7.84908	7.1386	6.66938	10.2141	8.74046	6.43375
Mnx1		3.63969	11.7637	6.72012	10.4252	8.16346	10.4391	12.1956
Tmem134		32.9684	48.3211	34.204	45.4989	46.1001	59.3142	47.4178
Zfp719		8.75625	6.8848	8.85996	10.6116	8.21191	15.7563	9.65287
Atp5o		74.9374	80.6783	85.3398	79.761	90.946	133.407	81.4421
Fam3a		25.3335	29.7235	23.7872	27.5309	29.1819	38.3728	33.4664
Ppwd1		3.77968	6.83424	3.10786	4.03491	4.47846	7.50328	4.93948
Wipi1		23.2717	23.4675	18.1784	21.8568	37.7787	20.5445	22.9854
Tmem230		8.5246	6.46627	10.1625	9.76832	12.4357	9.84661	10.6349
Fiz1		11.9418	8.06589	9.06259	12.2247	10.5449	15.4856	13.2764
Emilin1		44.2062	59.6807	50.7063	58.7843	58.7043	70.029	73.2035
Amd1		11.123	11.8805	5.90041	9.6776	6.20778	22.6045	8.47743
Amd2		11.1544	11.9139	5.91702	9.70485	6.22525	22.6682	8.5013
Casc4		33.8515	34.6069	28.4923	26.9909	39.5307	46.8894	31.1487
Chchd4		21.7261	31.3631	18.2901	21.7003	27.9749	34.8668	25.3958
Zfp809		4.61108	2.61496	2.89886	5.57299	3.80453	8.3679	2.92382
Slc35c2		29.1584	21.0134	26.2056	32.3199	29.0967	41.9728	32.3034
Frmd5		6.33509	2.73774	6.14178	5.31881	2.10604	10.4803	7.22607
Dus2		6.52927	9.20861	3.41134	6.9803	6.63801	13.9245	4.48107
Trim32		3.59262	6.78333	5.17669	6.90007	4.58391	8.52225	8.22049
Tmco6		9.24595	13.3305	7.38391	10.4145	8.57938	22.376	7.83664
Ost4		109.198	113.984	105.001	115.274	142.881	148.151	127.766
Nop10		39.3445	54.37	66.4514	54.977	64.2979	72.3304	66.6577
Tbl2		14.6917	11.6848	18.3945	16.7109	23.0561	16.4051	18.2612
Clptm1		29.9595	29.1975	26.2694	34.2485	32.4529	45.2704	35.7908
Gm2382		6.06305	0	6.58889	5.2427	7.41352	0	9.14054
Rnf8		22.994	23.4127	23.1536	23.8312	22.0935	44.3032	22.8385
Acsl6		5.1359	5.26018	4.57193	8.01242	6.14463	10.9174	4.8628
Cenpb		35.5449	33.1539	44.7798	37.6046	35.3134	66.734	42.0717
Slc30a9		26.9294	31.533	27.5377	28.1276	25.8779	54.3627	28.7908
Acvr2a		6.9379	4.70166	3.26719	4.82287	4.47641	10.0383	4.4014
Nomo1		23.7969	25.7045	22.2497	26.136	28.6002	36.2299	27.8019
Gpx3		46.1412	99.1688	81.8551	66.8953	99.1851	95.3837	81.9361
Pgf		3.28193	9.39981	4.93579	6.81088	5.80665	9.90393	7.43293
Pnkp		13.503	12.3481	14.95	14.0917	14.6801	20.0568	17.2361
Ttc1		18.5035	26.3474	15.9017	27.5998	26.8311	34.6442	22.0795
Map4k2		15.8688	17.1145	15.0384	18.6728	13.1656	35.5207	15.2655
Cog2		18.4919	22.6489	17.6178	22.5819	22.676	32.1639	22.1998
Abcb7		5.34862	7.92408	4.12907	4.87358	5.26374	10.1557	5.77332
Psmb3		46.2156	23.1032	44.2114	42.1826	46.3849	44.579	55.6462
Ddit3		495.487	458.615	508.237	355.777	730.875	464.738	504.048
Brms1l		7.22832	1.77377	5.26906	6.95718	4.52439	8.34005	7.34367
Mid2		9.57357	9.47521	9.25184	8.37505	8.03651	16.9772	9.93855
Sltm		24.9525	31.1235	26.3817	24.5794	26.1586	50.2062	25.5286
2010107E04Rik		82.8786	83.023	120.062	80.2959	130.51	112.933	100.524
Mir6418		218.888	259.342	298.047	282.247	283.629	486.377	236.336
Twsg1		113.432	103.439	103.566	112.261	122.17	162.546	124.331
Mlx		19.5653	20.741	27.263	25.6187	33.3102	22.5334	31.1465
Aimp2		14.9069	12.0282	7.60641	10.9564	15.7842	13.4421	13.4555
Ppt2		4.21885	5.14031	3.34674	4.77049	4.22509	7.21988	5.11297
Zkscan7		7.73026	9.40793	5.40301	8.26971	6.69955	14.5717	8.05113
Zmpste24		29.2265	26.2251	27.8866	25.6338	28.4477	43.9228	30.7444
Gm11974		19.7683	29.9441	16.9286	27.4142	31.5951	40.4629	16.6806
Bysl		7.90646	6.27785	4.98526	8.09998	10.8779	9.18109	5.50061
Zfp191		17.0477	14.0147	19.9436	20.906	21.3559	25.0341	21.2876
Dact1		4.4326	3.69424	5.50271	3.40134	3.30732	10.0547	2.98693
Egf		5.94144	6.87386	10.6832	6.26137	7.36031	13.2918	7.56073
Aimp1		41.0325	24.7666	45.2413	39.1393	35.2298	58.6296	48.2853
Taf7		8.69323	4.49796	4.99255	6.12924	3.18107	14.9875	5.26782
Prpf31		6.99249	7.89106	6.37918	6.50213	7.06735	10.3715	8.73661
Twf2		10.1815	12.0979	12.3511	13.176	9.30644	20.9777	15.0614
1190002F15Rik		7.0935	9.4716	4.98237	2.83095	13.8133	0	8.35807
Susd4		6.51031	7.5927	3.61337	4.55046	2.35442	14.1611	4.94157
Ripply3		16.2465	27.1044	21.9515	19.2305	26.5752	34.514	18.4865
Tmem126a		46.2659	56.6045	34.2175	27.7923	48.1146	57.3048	49.4372
Pxylp1		9.13318	10.9649	7.23215	11.6138	8.93932	17.4182	10.5254
Ncln		16.8731	18.4719	20.5768	22.1173	18.9464	30.7048	24.0099
Slc4a2		14.9038	16.1689	11.7805	17.0001	15.1949	30.1512	11.5142
Cyp4f13		10.0661	8.40044	17.5717	10.7685	13.9475	21.3909	8.94836
Dgat1		9.31042	7.50735	8.48108	12.4568	8.19018	17.8061	9.85968
Traf3ip1		3.75373	5.50971	4.54068	4.39143	3.55395	11.4646	2.43314
Trmt61a		5.80835	4.57838	11.5773	8.04377	8.33156	6.84686	12.8092
Xrcc1		16.3429	15.2291	18.4642	17.4098	20.0526	24.7138	18.6656
Snrnp27		28.7896	29.0844	44.2622	27.4065	31.852	56.87	33.8108
Hddc2		9.22596	13.1787	5.28579	5.85027	3.07987	19.4754	9.5895
Sigmar1		19.3962	17.6934	12.4007	17.7584	12.8827	32.6715	18.3394
Acsl5		22.7745	21.2488	17.295	19.7839	19.7379	30.4082	26.1925
Yif1a		47.1047	48.0549	52.5081	56.0774	61.7143	71.9955	57.2821
1700023F06Rik		12.3387	14.8846	10.5345	13.3764	8.6837	25.1504	14.734
Rps6		5.70236	8.24858	3.74347	5.54716	4.23022	13.1713	4.74424
Acp1		3.46191	4.5367	5.63359	5.3053	5.95002	4.6433	7.0035
Paip1		8.80049	6.95754	11.2767	7.36688	7.26646	16.8072	8.56595
Selm		124.838	169.5	160.695	175.276	201.397	197.172	189.191
Mib1		17.4935	18.6312	28.1726	17.4673	21.0126	36.1288	19.9917
Tmem209		5.67755	4.75163	4.51328	4.54466	4.41338	6.96764	6.92178
Ppm1d		7.09576	5.4218	4.89727	4.35435	9.07386	5.29401	5.79135
Osbpl9		11.407	9.72354	14.4421	12.0857	17.3922	13.15	13.732
Lrpap1		38.7003	39.0602	32.0061	41.7396	43.233	59.856	39.0493
Wipi2		26.2813	30.6561	27.6865	33.0018	29.8965	49.5269	31.2023
Asph		3.16805	3.31219	6.64012	3.60407	4.70446	5.75029	5.18477
S100pbp		9.14082	13.4807	8.86048	12.35	12.4561	16.9886	11.6028
Map3k11		17.8249	15.4642	11.7103	14.5847	14.8518	24.9072	16.2943
Mir1188		5.5202	0	8.895	18.2976	17.6601	0	12.0794
Lsm6		13.1578	8.79179	9.4855	10.172	11.9023	19.1301	8.19912
Serpinb6a		43.9745	57.2871	57.2898	47.7835	70.9591	57.0617	63.3881
3110082I17Rik		6.7255	8.36221	7.06242	9.54005	10.0275	6.15878	13.0839
Ilf2		32.791	33.6928	33.3318	33.0477	40.9094	42.709	40.1779
Ramp2		4.93779	4.80754	5.50837	6.56875	12.0458	0	7.68815
Ofd1		8.57844	8.60733	8.48284	7.07472	8.35939	11.5778	10.681
Rnf34		51.7554	37.2079	46.7056	43.4335	53.2844	77.4743	37.4158
Chmp1b		15.3666	13.119	12.0523	19.3272	19.8196	19.5205	16.371
Prmt10		8.13837	8.31242	8.78518	8.75361	6.85828	18.9321	6.45017
Dnlz		7.10091	4.34358	5.35587	7.80579	8.2273	4.32631	10.135
Pomp		62.8731	73.7587	96.6251	70.6239	96.9096	105.36	80.8448
Fxn		6.65449	2.62523	6.39032	8.80553	11.6121	0	10.5902
Pigb		4.93369	3.22244	8.40962	4.22261	6.68043	9.37046	3.47014
P4hb		647.46	636.589	608.771	630.157	836.407	728.176	775.809
Rgl3		18.4873	24.0492	19.5109	19.0557	14.5255	43.917	18.4033
Pex2		19.1354	31.2186	26.0202	19.4785	23.7727	41.4029	24.7259
Eapp		12.8081	18.6038	22.2304	14.5533	16.4314	35.907	12.0736
Timp2		6.9193	4.43126	5.86124	6.4048	6.58866	9.13132	6.40322
Gtf2h3		10.1535	5.75502	7.36798	10.3565	6.81362	18.3487	6.73345
Atmin		11.0925	8.69404	8.59649	9.96353	7.40592	18.6742	10.1425
AU040320		20.9417	17.5986	19.2826	20.561	22.3043	26.6521	24.1127
Taf6		19.0671	20.1567	22.2113	19.3546	15.6279	38.0787	22.4488
Cep57		15.2228	11.965	21.4631	11.5177	14.0656	30.1526	12.5553
Asxl1		5.37628	5.92241	5.13566	6.88029	6.06072	7.70667	7.94102
Mgat4b		10.2268	13.3633	11.2301	14.6991	6.60036	26.181	14.1357
Fam222b		10.6027	5.76678	8.68736	12.2159	9.13329	14.401	11.3827
Rnf19b		31.6561	32.6878	30.5165	40.7954	32.6782	60.1248	34.5637
Pcgf6		5.52546	2.56908	3.36354	6.59797	6.06065	6.08551	4.66364
Dixdc1		2.85811	6.22242	5.26927	3.42321	5.12513	7.50791	3.97752
Hjurp		14.4432	13.6255	9.25442	12.3306	18.7467	10.7632	16.1781
Mesdc2		11.1092	14.7454	10.297	11.9226	17.2915	12.3976	14.6623
Vps33b		8.21151	8.44218	6.60428	10.2975	10.5846	12.3109	8.36103
B930041F14Rik		13.3495	10.233	9.88333	13.638	8.81821	26.0559	9.7701
Akirin2		23.1212	26.4776	22.8369	23.9359	33.7684	27.0917	28.2485
Rrp36		6.07222	8.98322	8.40083	9.22837	15.9708	0	13.5138
Tor1b		46.8582	54.9125	37.0204	52.7818	51.0964	76.5593	51.3284
Ndufs4		22.0232	18.7395	18.7873	22.7774	19.7613	31.1516	26.0447
Myt1		12.7927	13.2793	14.679	14.3759	11.2239	23.2541	17.2408
1110008P14Rik		55.118	54.8747	40.9775	61.319	66.7555	64.7762	65.2232
Itgb1bp1		10.6044	13.486	13.0371	11.0035	11.6035	25.4349	8.31506
Akr1c14		25.8287	15.7742	17.9476	23.9738	22.4225	28.0985	27.2713
Ube2z		31.5599	34.0582	29.7843	36.0339	40.8298	44.3051	36.8856
Ufc1		131.362	134.81	102.852	137.851	151.399	166.751	152.152
Gstm4		4.55614	12.6797	16.2791	11.0197	10.1397	18.2537	13.1667
Orc2		5.51865	12.8152	10.1248	10.6699	11.8506	13.9999	10.4308
Hars		27.1986	28.9655	24.5965	33.8378	39.8391	27.6323	37.9873
Man1a		18.1688	25.5322	22.2013	27.7143	28.952	25.2943	32.1009
Sec61b		233.008	280.346	239.778	305.94	318.983	337.248	324.47
Fam13b		25.5871	24.4281	23.4079	26.6642	21.051	52.252	20.9963
Srprb		51.3816	50.5375	51.4687	50.9406	63.9832	63.4192	61.6994
Cirh1a		15.1689	10.545	21.252	17.7433	15.6502	26.1138	18.6911
Uqcr10		125.675	96.4186	134.198	145.039	119.719	179.772	167.222
Sec61a2		9.41393	8.03902	6.35804	10.5984	10.618	11.2407	10.0194
Rnf103		22.7302	14.2748	29.323	20.3567	23.0066	38.855	19.2627
Eml3		13.7831	11.4126	9.7528	15.2805	12.1404	21.3363	13.4469
Zfp526		7.11434	5.10979	4.54657	6.29414	7.03691	4.89714	9.27036
Trabd		92.5432	122.588	109.454	115.271	131.104	124.499	150.094
Osbpl8		9.04596	7.98844	7.71928	7.8487	10.1389	11.1019	8.95568
Poc5		5.05973	7.26635	5.14207	6.76728	5.16443	10.8244	6.66099
Ranbp3		36.8144	28.3949	38.9169	38.8697	32.9116	61.1849	39.5192
Cnp		1.77273	3.98062	7.52875	3.42223	2.99333	9.89826	2.87551
Vegfb		27.9885	26.8142	29.6037	35.446	33.5641	41.3534	36.111
Ddhd2		12.2642	10.8632	8.32451	11.2984	10.7104	16.6419	12.4205
Rnf138rt1		25.0582	28.7905	16.3398	14.9515	35.0346	17.9234	24.8113
Tprkb		10.2472	16.0878	6.98581	11.6723	14.2259	16.983	10.43
Kdf1		13.155	10.9373	17.9947	16.2653	15.5447	21.0556	17.5541
Arfip2		52.9953	41.7408	42.0004	44.5721	59.8612	50.6488	56.3146
Nucb1		145.797	122.727	112.039	130.556	154.567	153.571	163.134
Pex10		5.76487	12.0722	6.48087	10.0277	11.3566	8.93315	11.1663
Thnsl1		6.85247	6.35899	4.3802	5.46009	6.47505	7.42227	7.38891
Hira		7.64766	7.34565	14.9133	9.14012	10.7323	16.4164	9.1335
Hmgcl		22.9715	27.6342	20.2283	29.2546	17.8671	51.8045	24.1716
Csrp1		46.9061	48.5872	29.784	32.9546	58.1468	48.1568	39.0533
Serpinh1		5.19495	13.0362	2.91162	2.77335	12.8558	4.82596	3.8922
Dpp3		34.8536	29.7767	36.2254	38.286	42.3436	37.2986	48.1848
Ccdc134		22.8906	26.4738	20.3273	24.1816	29.2413	34.0107	23.4352
Itm2c		211.208	222.45	211.505	230.316	259.484	301.222	247.392
Mtmr9		17.5601	10.6446	17.5831	11.8539	14.0046	23.5311	16.1025
Ubl5		43.1595	34.2218	54.1009	37.6152	40.9614	76.6313	40.1349
Bpgm		17.6177	15.696	11.9288	16.7573	19.6933	17.9922	19.2756
AI846148		19.7433	15.2948	12.8008	18.9718	22.2327	19.5599	19.5564
Sirt2		57.4243	60.6918	36.8596	47.3486	52.3756	83.4777	51.7897
Mtss1l		36.5278	31.6419	32.0741	41.6206	42.538	50.7654	37.6503
Creld2		331.293	321.833	232.722	253.572	485.894	249.963	301.476
Cxxc5		30.9539	34.267	41.4734	42.6067	26.7659	81.7764	31.5409
Hace1		4.37532	7.30999	5.82816	6.55776	4.11402	12.4967	5.91204
Cisd1		53.4287	44.5593	58.7469	60.6431	65.5002	70.9404	63.7454
Arsb		35.0669	29.7264	33.3888	34.1753	30.9057	58.7395	33.4992
Ppp6r2		8.26567	9.46401	8.27823	11.3917	7.98075	14.8176	11.8749
Tmem50b		47.3018	38.488	39.2042	37.8942	51.5019	59.5932	39.2227
Cep104		28.4012	27.6322	29.279	30.006	24.4056	55.1014	28.0329
Gtf2f2		13.3207	15.3497	39.7759	15.7483	20.9779	36.7186	20.3794
Sp1		10.1818	12.8233	13.5014	10.2817	9.60523	21.7121	12.2254
Mir29c		7.52754	42.1939	16.1727	13.0181	34.5523	35.9256	2.05899
Blzf1		8.37264	7.36172	6.99549	8.6357	8.65449	10.0952	10.1036
Fhad1		5.29351	4.49327	3.97527	6.1878	5.41997	10.0136	3.13716
Rpl22		34.3548	32.9061	27.5008	34.0267	36.6787	45.4335	36.4631
Slc9a3r1		16.888	20.939	11.9402	14.6527	13.7586	29.9873	16.1205
Abcb9		24.7697	28.058	24.2785	28.0327	27.5258	39.0239	30.4068
Cep131		5.49243	7.93376	6.6294	6.61697	11.5625	5.74327	6.86176
Ppp5c		44.343	46.197	42.6478	47.3869	41.2379	77.1644	48.954
Stam2		25.9947	22.5379	23.4813	24.3063	23.6381	43.3423	22.4072
Herc3		7.44742	8.61153	5.59268	7.46931	6.15692	12.8562	7.98865
Dgcr8		5.09557	3.77047	3.52291	5.37772	2.50794	8.40367	5.66088
Rabl6		52.665	51.2893	47.6091	50.5318	52.0712	80.3948	54.1563
Fam45a		17.4297	23.8024	19.9097	13.609	18.4671	34.926	15.8831
Ifitm2		19.017	18.53	32.44	25.1226	18.3691	49.4522	20.9511
Rab4b		48.7854	67.3614	71.9202	56.8715	62.4501	111.825	52.4989
Poc1b		7.48982	8.52094	9.91595	7.73669	8.44697	15.1157	7.60776
Zc2hc1c		6.03502	4.30254	4.73659	5.87875	8.3053	4.80191	5.92246
Blvra		8.87006	7.26848	6.33547	4.16133	6.93015	13.0948	4.72335
Rhobtb3		6.28388	9.84995	5.74142	5.29829	6.83068	10.3935	7.78053
Atf2		15.3258	12.3817	20.2798	16.4576	18.5625	25.8196	15.0406
Alg1		25.671	32.2082	32.0604	38.8051	27.7623	47.7667	43.0058
Tmem55a		13.2678	14.184	15.2151	14.4874	15.4374	21.9723	15.1787
Sppl2a		10.0135	6.25347	14.7088	9.40709	13.0526	12.7401	11.1711
Stub1		88.1515	80.5911	89.7657	85.8165	96.8787	133.012	86.9652
Manf		369.798	340.814	375.396	320.066	473.98	396.752	411.212
Ctage5		64.9456	65.6399	67.0733	65.9154	71.4814	91.7283	78.6317
Clasp1		5.2134	7.43011	5.81814	6.51425	5.97233	10.4831	6.57187
Cbll1		6.99841	5.05171	4.46933	5.0985	4.64492	9.95331	5.44884
Ybx1		58.8049	57.4555	50.3143	56.7305	70.1454	69.9819	63.9254
Tmem132a		5.37939	1.64783	3.89215	5.8281	5.49298	3.97298	5.79043
Ppapdc1b		91.9533	108.222	120.816	111.161	127.13	138.776	129.246
Necap2		18.2452	20.7427	26.5817	22.1779	21.016	38.8408	21.2378
Gipc1		17.6264	12.8226	10.6784	14.7689	19.1007	14.4468	17.323
1110051M20Rik		13.9469	16.8861	12.4054	16.8356	19.4615	18.0026	17.3042
Leprel2		4.80708	6.33577	2.90205	4.67195	5.23859	5.99439	5.86801
Prdx1		88.3543	66.3546	94.9553	98.3628	109.501	93.2766	114.187
Rif1		5.68771	5.11395	5.74028	6.09715	6.75169	8.79563	5.24265
Eif2b5		27.601	20.9468	23.8963	29.3569	21.8092	50.474	22.1881
Iah1		23.4877	7.89023	13.192	16.9076	18.209	18.3836	19.6649
Csnk2a2		15.5961	17.8106	21.4778	17.8713	16.9795	34.386	15.9252
Gcdh		28.8562	29.3251	19.7485	22.1453	28.2301	39.2095	24.4695
Foxred2		12.6408	10.3834	10.2814	14.151	12.0755	20.9079	10.7988
Zswim1		9.7283	12.1062	8.78193	12.4413	13.4064	16.4767	9.55932
Maneal		12.3076	13.2646	8.32853	12.9528	11.4203	18.9949	12.6907
Zbed3		7.05326	12.395	11.8663	12.7019	13.8647	11.2991	14.7804
Setd1b		8.81188	9.41119	7.14974	10.6265	6.68838	18.0922	8.61158
Urb1		6.221	5.69202	4.44448	7.94577	4.87908	10.8634	6.70394
Cdhr1		26.2415	35.6212	34.8718	39.393	34.9805	54.9773	35.0258
Arid4b		14.5748	8.11179	13.1056	12.0875	11.9074	20.2491	11.9895
Tubgcp2		9.34653	8.56483	9.91041	8.94502	13.2025	11.1267	9.10919
Fubp3		15.7472	9.27867	15.1936	18.1638	12.4669	26.0945	15.3877
Lsm1		6.7833	8.4757	4.67364	4.89465	6.2077	9.58327	6.9866
2310061I04Rik		17.8071	20.0915	18.5073	23.0196	22.8119	23.3382	26.1558
9430008C03Rik		6.36946	4.00261	4.82327	6.53092	5.54812	9.08507	5.36947
Gpn1		10.2215	10.3759	7.76968	11.1127	9.628	15.2733	11.3306
Loxl2		7.16134	8.16236	4.49901	5.47362	6.81263	8.49751	7.80031
Ndufs5		40.9948	29.1793	28.8927	33.3849	37.2903	50.1666	33.9956
St3gal1		5.45912	9.48436	7.99689	10.2002	8.39514	13.5595	8.44242
Cox20		49.5339	40.6384	27.0027	33.8819	37.4317	68.9396	32.9622
Nudt8		5.47806	15.8483	23.9161	11.0527	14.6532	22.7409	14.1772
Adck1		10.9463	9.09224	5.74167	6.87709	7.74371	12.6209	9.61393
Aaas		7.59939	6.72752	5.22467	6.72887	8.42244	6.02614	9.32894
Trim8		16.2489	13.2305	14.6009	18.616	16.489	21.7977	19.036
Ubxn11		7.70097	2.65832	5.75326	9.26206	4.0899	12.8765	6.60652
Dopey1		8.14356	7.5615	7.51974	7.72181	6.87714	14.433	7.2385
Pef1		47.7634	39.5393	35.0983	47.2713	45.6836	62.4042	47.1377
Actr8		23.2156	19.0309	22.6744	24.0803	19.7225	36.2317	25.8417
Dhx40		32.5223	32.9674	33.9016	31.1982	30.9771	50.3813	38.3401
F8a		22.3468	17.4133	21.0765	25.841	19.131	40.0919	20.7387
Jag2		8.2517	8.68629	7.63557	11.374	6.7275	17.3363	9.14
Galk2		23.2908	13.6422	22.9596	20.2079	23.3649	24.5627	25.05
Commd9		35.6112	34.3529	24.9817	35.6677	31.3666	55.4676	33.1541
Pmpcb		45.4483	35.4976	37.1554	46.1777	37.41	60.4162	52.6203
S100a4		16.3725	15.8422	15.2112	16.453	28.4358	13.1585	15.7952
Ppp3cb		19.714	22.3134	23.3013	20.023	21.3433	39.1946	17.951
Tspo		15.3482	20.4291	8.72874	11.9332	13.455	18.7505	19.2621
Mrpl47		11.9014	14.0105	9.52064	8.86781	11.3061	15.6176	13.5062
Sdhc		102.819	114.189	76.8536	93.1177	107.691	144.18	101.43
Sec62		50.6923	53.6668	61.6774	50.2845	56.7566	81.0015	59.9173
Slc22a5		5.01351	5.82487	2.99842	4.8271	6.82515	4.15104	5.83546
Tsn		24.7037	15.4105	26.4791	23.7487	21.3749	39.3711	22.2986
Nsa2		4.23366	7.75915	4.34926	5.61564	8.30147	6.42829	5.09305
Tmem161a		14.6025	15.7622	33.5716	16.1342	17.08	42.3184	14.6454
Fbxo6		12.6381	9.69804	14.5698	13.4603	10.4616	22.0669	13.7854
Slc37a4		36.3248	40.2701	40.8985	51.7393	39.3747	63.7422	51.533
Taf1b		8.63984	5.22056	4.46439	6.47787	8.67088	8.31105	5.56406
Tmem97		12.5064	24.3506	9.74246	13.8938	14.0318	27.7304	13.6607
Cntrob		9.72673	8.03563	14.7424	10.3925	14.6024	15.0531	9.31184
Supt20		13.3517	13.4505	8.79858	12.4183	10.5342	22.3664	11.2324
Pitpna		32.2061	28.4291	34.5172	36.686	37.069	47.4139	35.5702
Ddost		293.322	276.943	323.956	315.151	358.926	371.631	365.928
Nprl2		15.5989	12.8156	13.6658	12.1133	17.6948	14.5112	16.7769
Drg2		34.5455	25.8711	19.6628	31.0975	30.1753	38.5439	32.4726
Fam173a		46.9036	58.9748	53.3571	57.0923	65.7422	63.1813	66.713
Tysnd1		16.3722	23.7352	12.6071	16.955	22.2489	24.6805	16.2485
Clcn7		9.91815	11.1433	11.3696	13.4164	11.9512	17.6271	12.2191
Rbm42		37.3855	48.8682	32.9793	46.2457	62.1305	40.6744	45.857
Kctd5		6.60537	7.79984	6.46821	8.23718	8.10018	10.1947	8.1488
Memo1		17.0136	17.7387	14.0832	16.24	16.5347	28.5531	14.4445
Arhgdig		9.52127	17.2933	11.6072	17.2061	17.1422	19.5588	13.6947
Rras2		9.41467	8.37118	5.99516	8.09886	9.92271	13.6292	5.53529
Trim24		7.22301	7.22194	5.86088	7.77375	9.19247	7.84174	8.29227
Brd9		20.0443	15.6252	13.5254	14.3972	12.7089	30.4112	15.3565
Nalcn		6.73441	7.07042	6.48424	7.648	7.35562	10.5957	7.47429
Srd5a3		24.5273	15.573	21.7556	27.1989	25.1053	29.2816	26.4258
Dpy19l4		8.2137	5.82023	6.22014	7.13434	9.32511	7.13103	8.22767
Rbm28		10.6817	11.0734	9.20807	12.3608	14.3514	13.0715	11.6869
Mocs2		26.4759	29.738	29.6971	35.0227	22.6812	58.6407	29.7828
Bcas3		6.91535	2.68645	5.92027	7.65085	5.77132	7.08413	8.17738
Brox		14.8228	13.655	20.9506	15.1652	15.4366	28.2524	15.3876
Socs6		5.22785	5.18658	5.94847	3.9257	4.33429	8.29568	5.89859
Ctxn1		5.13298	7.13187	2.70865	4.90567	1.95402	12.9925	3.54697
Ncald		39.0543	39.0286	38.2061	39.6616	42.2145	59.7015	39.7627
Tmem183a		23.6555	18.18	27.5635	16.7494	18.3756	43.1278	17.6388
Cpeb1		47.6857	54.6571	44.1798	51.4424	49.4133	83.679	47.2761
Me2		9.93861	11.2214	7.72953	8.98273	8.03171	16.7904	9.77915
Rnf128		17.965	15.5993	24.4833	17.0702	21.5384	29.1619	17.5745
Tm9sf1		39.1416	31.4675	38.2763	38.7783	34.7537	56.8825	42.7412
Psmd8		51.9548	58.5819	51.618	62.1506	56.392	88.9655	58.5607
Trim7		3.5562	5.43641	3.68997	6.28984	3.03534	11.6609	2.85183
Shfm1		115.126	117.093	117.272	121.909	105.088	184.992	138.938
Ccdc184		13.0835	15.017	11.9415	18.1996	18.6732	15.7148	17.9324
Tmem178b		4.07052	4.26112	4.87134	4.50777	3.48652	6.9606	5.68419
Bax		45.737	50.3088	54.7962	59.8721	58.2101	77.3781	55.3581
Osgin1		10.7533	15.8806	12.0656	16.4546	17.0559	14.6335	17.8327
Mrps9		8.71406	23.4657	14.4176	15.07	12.2073	26.9067	17.0465
Zfp236		8.09994	8.30709	6.89215	9.03968	6.40979	15.801	7.41175
Mrpl9		20.9637	26.7084	18.0382	23.3745	23.9989	27.4935	28.8593
Stra13		15.4496	36.9122	32.7269	27.6191	36.0735	21.9864	42.4488
Cdv3		10.2837	11.5514	13.2617	10.8846	13.8452	14.665	12.9564
Tbca		46.9711	69.5322	99.8551	41.1851	91.9563	74.697	64.4795
Sh3bgrl		16.8954	23.0599	23.5653	16.1915	23.3273	31.8134	17.1224
Xxylt1		4.68445	2.96457	8.42514	4.60298	3.28752	10.3967	5.30003
Zmym6		8.3785	7.41235	9.85341	7.29905	8.07354	14.5664	7.3896
Cpped1		2.61189	4.94758	4.98806	5.80754	5.25918	4.33776	6.83804
Aldh1l2		14.2262	14.4804	16.7476	16.6076	16.5943	18.9147	20.4328
Atp6ap1		123.114	130.446	153.925	135.327	163.275	176.309	149.696
Nifk		16.8462	17.391	19.13	12.7523	20.2376	19.3883	19.8507
Arhgap24		17.7063	14.3129	14.3758	11.5716	12.4328	26.9051	13.623
Bzw2		11.0935	7.74609	8.05035	12.0417	9.75073	15.5323	10.0716
Tbc1d31		3.41239	5.29681	3.77851	4.72109	6.61582	3.75826	4.95411
Rad21		44.1616	48.6415	63.6755	44.0917	66.5807	50.594	62.3991
Kars		52.4189	49.9374	48.2251	51.3532	60.5511	60.7171	60.3705
Taldo1		84.3604	80.5392	80.8636	85.2908	92.5005	119.212	87.4715
Nit1		24.9896	32.69	17.3929	28.4869	26.6896	39.2039	27.7589
Ankrd40		28.5472	30.2385	40.7362	36.2532	32.0027	53.4136	37.6779
Rfxap		5.87255	6.59268	5.01938	6.13772	4.34701	9.44858	7.66835
Ergic2		19.4484	25.3658	17.6736	19.1071	22.0581	26.8114	24.63
Tssc4		71.6755	61.0052	70.4028	71.5652	84.6044	92.1115	70.7737
Tmem206		36.8714	38.121	33.2469	33.0179	47.7574	42.8067	36.2253
Asic1		10.451	14.7611	9.35572	14.9858	12.8363	15.7573	16.0012
Mphosph6		18.5403	24.7735	13.6716	22.0097	20.7183	21.2271	28.8805
Pitrm1		20.7437	22.7419	19.9345	19.2606	28.2624	24.4289	21.4056
Stambpl1		5.69323	3.45159	3.32775	4.77812	3.4005	7.31532	4.99237
BC002163		21.991	15.0938	15.4276	18.1424	20.0385	25.95	17.8613
Atp5j		95.9845	96.2319	139.644	98.1107	126.661	138.759	121.431
Trnau1ap		11.0404	12.6136	13.8017	14.0242	13.3725	16.356	16.5958
Vps4b		28.7145	30.42	27.5114	29.0015	25.5411	42.2161	36.7144
Pcnxl4		4.14639	3.41444	3.05891	6.43638	4.08582	5.7771	5.51362
Arhgef18		7.79077	6.16961	9.93555	7.67329	8.8141	10.3929	9.1963
Pdia4		229.129	256.305	206.606	185.006	347.055	171.879	258.969
Ddrgk1		86.2374	87.5749	79.4437	86.5349	99.5876	114.747	91.1715
Kpnb1		38.5452	40.1552	34.7731	35.1393	43.5671	48.2549	41.6564
Naa25		10.347	5.32339	9.16715	12.0524	7.62636	10.9259	14.6762
Bex1		55.9669	48.8234	58.6152	47.9534	54.9007	70.0641	65.279
Zfp956		7.24026	9.4172	9.21728	8.05926	10.2822	12.2035	8.04199
Dnajc18		5.36315	2.85127	12.4407	7.55671	6.00948	10.1897	9.29275
Pomt1		5.1587	7.50457	15.2186	6.45451	7.20808	17.7764	6.31763
Churc1		40.6024	45.1739	58.4648	36.4533	46.7186	68.3135	48.0624
Map3k10		18.2412	19.1084	18.6798	22.2892	18.4179	34.2848	18.3056
Scaf1		32.6428	33.2632	26.1363	34.8769	32.9999	49.3713	32.2084
Mypop		13.6546	13.3819	11.451	11.6315	15.2083	16.9952	12.8292
Prdx2		97.3946	111.766	112.305	119.18	104.366	152.574	139.933
Ccdc94		13.2014	16.1465	5.05834	10.3246	10.8069	22.1333	7.72787
B4galt1		5.45325	2.9845	4.36741	5.13642	5.03872	6.2741	4.8544
45180		13.073	10.8822	19.9522	12.0667	18.2697	17.0931	14.7616
Eif4ebp1		38.2644	54.577	56.3985	75.419	63.3987	65.6931	71.9408
Zfp954		9.48488	9.99606	8.50054	10.5917	8.59426	12.7743	13.3425
Acd		27.1168	27.4855	22.6796	45.5556	37.0498	41.47	31.7243
Atp6v0a2		17.2887	17.972	17.7955	20.6471	22.4272	24.2733	19.4073
Gtf3c3		5.43753	2.39154	6.72922	7.91048	6.89896	5.058	8.07973
Abtb1		10.3944	12.551	5.74074	10.6637	13.968	9.44295	11.5654
C1qbp		25.3976	21.0765	33.7985	28.9266	29.5795	35.0692	33.4387
Fem1a		11.8406	13.039	12.9458	16.2331	11.9906	21.5145	15.3385
Kctd3		11.1805	8.08644	11.3219	9.22948	7.83795	18.093	10.2755
Rc3h2		8.43578	8.0029	8.46009	9.04077	9.73297	13.3055	7.54878
Zfand3		39.2763	37.7591	35.2582	42.3887	45.0311	55.1983	38.7722
Cry1		15.1549	13.2246	16.339	17.7258	19.0022	20.4807	16.5211
2510009E07Rik		7.56836	6.70321	8.60102	6.98801	9.93836	10.6901	6.17537
2610301B20Rik		14.5954	12.8372	16.9389	12.6206	12.7899	27.7864	11.2068
Fosl1		32.247	24.5875	14.7815	18.3653	23.6158	43.5029	14.559
Psmd1		41.4693	34.947	39.758	38.9369	54.8988	37.5687	45.3812
Hook2		33.117	23.1131	31.0209	28.5267	29.1171	51.3883	24.2673
Rhbdd1		17.3626	15.49	15.8586	15.2166	15.3484	25.0113	17.2609
Fam114a1		40.3954	43.9058	45.6463	34.4765	41.055	64.4049	42.6404
Slbp		10.2526	10.9345	8.05808	8.71514	9.57168	14.1626	10.4094
Mis12		15.0478	11.7784	15.972	12.8737	22.6185	8.7481	17.7195
Dctn4		23.1866	17.9632	23.5986	19.1497	21.137	35.8497	18.807
Itgb1		42.1188	43.5524	41.0745	37.2622	48.7061	47.7215	49.9636
Gabarap		313.402	274.14	296.659	333.79	375.374	336.389	374.09
Slc25a5		106.391	96.8466	126.504	107.727	136.349	121.398	132.161
Inpp5k		12.583	12.0184	11.9678	14.9651	9.66401	21.7313	15.1964
Drg1		54.9122	62.0888	38.366	47.545	52.2366	56.3291	72.4051
Zscan2		4.63639	6.02549	3.73543	4.09259	2.45866	10.0531	4.35936
Hsd3b7		17.6235	11.0381	18.6715	20.9993	18.5997	28.4809	14.5112
St6gal1		15.3872	16.0247	18.2584	20.8067	15.7757	31.0523	16.8415
Hccs		8.85271	7.74373	8.0162	10.0596	10.2893	10.1073	10.5352
Zbtb8a		7.47914	8.22152	6.01247	5.22514	7.85397	10.9102	5.4463
Sox13		3.53318	7.19133	2.72065	3.75807	5.40155	5.64754	4.28475
Arpc3		84.2351	86.8661	86.992	95.9162	107.025	93.4899	114.313
Cyp20a1		19.933	24.5777	17.6596	25.8222	26.5185	25.9228	25.9534
Minpp1		7.5879	5.5795	9.69087	7.83702	4.89018	15.2283	7.78312
Lztr1		32.4676	32.6803	43.9217	32.252	35.9012	52.2292	38.7392
Tsfm		18.8061	18.9815	13.6692	13.8345	16.7881	20.3	21.2669
P2ry1		8.26826	8.75513	17.5816	7.66371	10.6578	14.5327	12.6634
Chac1		149.432	138.62	148.288	183.452	158.691	160.473	232.663
Mfsd10		19.0352	32.3206	24.7327	36.0022	31.7218	35.4733	32.7274
Micu3		11.2836	9.85919	9.03654	11.8018	12.039	13.99	11.5046
Snrpd2		50.6772	55.4702	46.1762	41.2772	54.1886	63.0396	55.694
Ankrd16		7.7855	10.8888	7.4062	14.9647	8.4546	19.7319	8.9287
Ube2j1		55.4841	57.2015	68.1731	61.3399	71.6553	82.5128	62.1976
Rpl41		617.918	565.803	718.336	682.081	773.643	746.085	780.655
Apbb3		12.2076	21.899	19.0381	18.7969	15.3268	34.0841	15.5533
Katnb1		8.63891	6.22487	8.3626	9.44903	8.20512	11.7157	9.36374
Yipf5		37.7336	47.3654	41.095	47.8764	59.1845	40.9317	53.7583
Tjp3		6.54099	7.6697	4.80859	6.28441	5.56917	11.9338	5.34031
Smarcc2		48.417	46.4764	51.0442	58.5174	48.7452	80.8693	53.9465
Atxn10		71.4325	57.1469	61.5742	66.767	76.7512	81.5308	70.7579
Ralgapa2		5.31915	4.46201	6.39897	5.75179	6.54852	6.94643	6.0617
Pop4		2.91015	6.80771	3.81005	8.49284	2.35282	12.3197	5.37305
Cnih1		29.6297	32.7103	38.3071	37.8516	44.3612	46.7355	32.3163
Adprm		5.5498	13.9686	16.4148	12.0292	10.869	20.7004	11.537
Cxx1c		51.143	35.3541	41.3605	62.0729	42.4887	63.7348	63.7594
Fam86		15.3224	20.653	13.2455	16.595	24.0252	16.2504	17.8651
Uhrf2		20.7827	28.1329	20.7667	21.2626	19.1415	47.2561	15.9272
45174		51.335	38.2924	44.7468	52.7374	63.5923	53.5083	49.0247
Tmem115		21.7562	22.3377	25.1147	23.3293	21.9662	37.9249	23.2211
Pex19		25.0357	21.155	18.5987	20.8555	21.3648	31.5345	23.7846
Pdcd10		5.79865	15.2601	9.86791	6.55304	12.8411	16.5034	4.14582
Nudt13		7.13272	4.55748	4.3482	4.84329	4.0537	9.10872	5.67344
Tnfrsf23		6.45677	4.34157	6.01489	7.93853	6.17444	6.25934	9.54799
Smarcd2		18.4327	17.5343	12.0708	14.0753	13.7133	25.3869	16.6729
Kcnn3		6.94283	6.11697	4.92804	9.01141	8.0805	6.84835	8.97986
Ppm1b		35.9389	23.194	24.8506	25.9948	33.452	33.6648	30.7323
Dis3l2		8.35603	6.53463	7.10628	8.30923	9.15293	8.85786	8.91384
Smim14		134.72	126.386	142.018	127.715	148.467	160.336	163.194
Gatad2b		20.3894	15.3962	27.0988	15.0762	25.7662	25.3906	18.2047
Gyltl1b		9.36259	9.48323	10.4137	12.8959	9.92271	16.0605	11.7621
Spryd7		12.8042	11.4106	15.3338	14.0092	17.4465	14.1021	15.8676
Sertad4		6.29767	2.99353	6.46877	9.82448	6.88134	7.72254	8.17784
Inpp5b		12.7603	15.4908	7.62227	9.26632	9.65016	18.7167	12.1481
Dctn3		120.69	87.7864	123.45	109.302	123.33	160.489	110.384
Rdm1		8.04401	2.72715	5.45474	4.52115	2.6853	12.0708	4.20799
Trmt61b		15.9702	8.66294	9.26248	12.8692	13.2656	18.043	10.5515
Rnf149		9.84292	10.1864	6.72424	9.96234	5.60257	20.8319	6.92307
Nsfl1c		44.7262	41.6718	41.7015	47.9899	47.6819	62.8428	46.5171
Os9		104.46	115.221	102.856	111.617	126.706	138.531	120.309
Rnf4		41.6647	54.3399	52.3116	47.6679	50.9654	74.3812	49.5251
Dynlrb1		57.0074	77.9911	65.2359	65.9462	73.0541	76.8851	85.8368
Agtrap		10.5225	11.059	12.069	7.96141	9.23911	17.7457	10.3435
Arf5		97.2691	113.229	97.3079	133.529	117.421	154.697	120.697
Zfp9		29.1708	38.9785	27.4495	31.6515	37.6924	44.6559	30.7068
Jph3		5.26137	5.37045	4.23897	5.84585	3.75357	9.12813	5.7333
Tmem165		29.1732	37.1458	26.7726	38.9215	36.885	47.5859	32.9699
Pawr		23.8564	14.153	17.6797	23.7098	17.3896	34.7222	19.2292
Celf4		5.93227	5.29124	6.4689	8.91657	6.3132	11.7078	5.84803
Plekhj1		12.0042	18.0615	30.2148	15.911	19.9636	26.9244	20.9232
Srp14		123.261	138.425	127.082	127.248	143.458	156.995	156.994
Tradd		4.62342	11.1561	6.03704	7.09963	4.19118	12.7301	9.02684
Gid8		15.9026	9.61809	12.3898	12.6663	8.1263	22.1272	15.265
1700096K18Rik		4.64779	6.36493	2.61918	3.62362	2.03483	8.81117	4.75173
Krcc1		24.3028	32.4608	28.3786	25.6541	32.4516	39.9057	26.1064
Cntnap2		15.5422	17.2307	14.0297	17.8388	13.939	25.9914	17.8678
D2Wsu81e		18.0803	22.2218	14.4217	17.0883	15.5404	31.0932	17.6952
Galnt2		27.4197	24.1825	21.9688	21.3411	20.0147	38.8948	26.0702
Qsox2		24.6594	20.1502	19.8797	25.0651	25.5086	24.9246	28.9654
Ttll1		4.52475	4.0426	4.51755	5.61564	4.22047	6.44907	5.98437
Ust		5.23156	4.86486	5.21851	4.54599	3.39824	8.88398	5.56177
Psmd7		49.9578	58.915	53.5924	50.8952	53.2681	77.3643	59.2268
Cox7a2		127.682	98.331	118.049	101.796	158.983	104.5	128.564
Slc17a9		26.3321	15.9738	16.2488	19.9883	21.7243	22.747	25.1127
Baiap2l1		12.0669	15.7465	12.1594	17.1356	16.5102	10.7443	22.8162
Mmaa		3.8057	5.35054	4.25508	5.03689	3.66224	8.72502	4.17447
Taf11		32.5782	34.9511	47.9261	30.596	31.8712	68.3718	30.8173
Fam173b		16.7594	20.0312	16.7322	14.2462	22.8373	13.6611	22.9208
Ntmt1		29.0298	21.6522	16.2259	18.3558	23.6216	39.2658	13.4739
Sh3bgrl3		21.2375	11.6896	21.0528	22.685	27.2378	21.8422	18.5804
Fgd2		19.1367	13.0043	13.3962	14.2926	20.218	18.5286	14.1502
Hepacam2		138.202	156.416	123.957	144.693	157.288	181.521	159.92
Fbxo9		23.8429	31.5371	23.6879	29.4403	24.5096	43.6928	28.5511
Zfp787		11.2788	11.164	8.27514	9.70243	11.4992	9.73266	14.3598
Kdm1a		45.7728	45.4475	47.145	51.7384	44.7404	72.9162	51.683
B3gnt1		9.06018	5.65038	6.20683	8.35033	8.28576	11.4125	6.36617
Suco		26.2708	22.3868	18.9049	21.5055	22.0708	34.5237	22.7351
Myo1d		7.52801	4.38561	6.19254	8.7387	5.90395	10.0401	7.98825
Lyrm5		13.4689	9.37251	16.0399	14.6463	15.612	20.3781	11.6105
Spcs3		113.303	131.422	123.442	123.367	153.016	129.277	150.243
Ptpn4		5.0205	5.16672	9.34989	5.6395	6.98976	7.80311	7.46941
Rsu1		11.1722	7.22723	8.01351	11.2207	7.70242	14.9795	10.933
H2-Ke2		37.6203	40.6473	33.4851	33.0612	26.1425	69.8448	34.0206
Tbc1d19		16.1006	16.1306	22.7449	13.9576	14.8081	31.1223	15.7396
Selo		11.5082	22.5849	12.8902	14.239	15.6169	21.382	17.1978
Slc27a4		10.5501	6.0964	13.3603	12.2667	10.7128	13.7431	13.0197
Sv2a		44.1954	35.0125	35.3953	39.3854	35.4021	66.4624	35.6877
Cog6		54.7105	47.3363	49.4911	49.2695	56.3881	67.4181	53.954
Pon2		12.7711	10.9417	10.8343	11.5591	17.133	6.90129	16.1113
Ablim1		7.17405	6.64044	7.8132	6.78411	6.34391	12.541	6.50063
Rbpms		24.303	25.0031	21.7419	23.3912	24.6077	38.3117	21.1024
Nkx2-2		68.1005	73.1966	57.2894	70.8974	72.4545	103.961	62.8395
Psma4		30.9252	28.3048	35.1688	34.3189	37.2425	31.8408	44.0579
Pamr1		14.7386	29.8811	25.0997	22.3779	21.7274	38.6	21.5855
Erp29		129.856	137.314	97.1795	98.6148	164.413	98.8014	141.542
Lrp5		7.72743	4.05276	6.3978	7.06949	5.13074	11.1908	6.27092
Mir7654		47.316	0	27.9557	45.0053	65.8139	0	37.5324
Elk4		4.30067	5.44883	3.94149	5.35711	3.31311	8.61196	5.10849
Psmd14		20.9202	17.8771	49.3718	21.9305	27.2054	41.1889	29.3362
Ly6e		54.8901	61.1635	51.0016	67.8343	71.4772	68.9615	66.3028
Praf2		6.13356	6.55492	3.34361	5.2245	6.26487	8.06595	4.50724
Gsn		22.2086	20.7101	28.4995	26.9371	25.8103	36.4617	24.9461
Fam175b		16.1697	21.1419	14.9735	18.5656	19.8601	21.0427	21.4988
Gorasp1		25.5802	17.779	21.1968	23.5718	27.8032	24.8914	24.8663
Nfasc		14.1901	12.9597	14.4208	16.5564	15.0829	22.7279	13.8001
Ndufaf2		12.8263	2.64213	7.67412	6.59837	11.9239	0	13.7226
Rhot1		8.99757	10.8063	15.8868	12.0976	13.3048	14.2642	14.4961
Fuom		16.1767	22.2598	12.9596	15.5685	22.8823	17.4137	18.3366
Slco3a1		3.6198	2.49906	5.73336	5.13965	2.00826	7.83748	5.38375
Rem2		17.3183	11.8063	16.0899	16.6951	22.3147	18.8159	13.2989
Tbcb		48.2841	58.1012	39.7355	44.0299	57.0275	61.2636	49.1208
Dhrs4		23.3726	29.7635	22.8187	22.1679	36.8447	19.3612	29.1785
Ndufb7		104.811	98.8773	91.787	96.5405	118.934	114.066	111.502
Rab11fip3		12.8535	14.0601	9.31563	13.5249	8.73798	21.8673	13.7605
Tspan14		4.81568	5.90174	5.79588	5.20512	6.10294	7.80835	5.26888
Pdia3		780.893	726.682	792.604	635.343	969.627	788.659	814.399
Ssx2ip		13.5091	12.2565	20.9492	11.6296	13.9431	23.3379	14.5188
Edc3		8.95257	8.99577	5.85548	6.85572	10.1458	8.76846	7.9698
Lta4h		19.8791	15.9431	16.5328	18.8529	25.0195	13.1246	23.8548
Farp2		5.24927	4.164	4.25953	3.88013	2.16688	9.04497	4.5622
Rps8		51.3229	39.0082	70.599	46.8299	48.062	71.3133	64.5187
Kcmf1		23.7041	17.8688	22.5453	23.6976	18.649	31.9788	27.1982
Thap11		10.7536	21.9071	15.9802	18.9072	23.2842	13.9491	21.5213
Tshz1		18.7804	13.7617	13.443	15.6975	15.1981	22.5453	16.8601
Acadsb		33.9324	41.2849	27.6131	26.4042	33.9881	49.2841	31.0103
Mok		6.71684	2.97141	4.3433	4.84942	3.75524	7.82857	5.24416
Zfp282		4.60986	4.90943	6.55355	6.14375	5.08258	8.52394	6.07325
Tmco1		17.9894	15.1795	17.9862	13.6776	14.3749	27.1508	16.1185
Aktip		32.0758	39.0034	26.2673	30.6902	35.6216	37.9666	38.8745
Trappc3		36.1274	32.7096	64.7767	38.916	41.6682	71.7367	39.8159
Slc12a6		10.4093	10.3504	10.4336	10.4892	8.37259	17.9999	10.7208
Tbc1d10b		8.70646	11.7324	8.36829	12.9172	9.02529	15.174	12.6844
Psma3		15.2389	13.6646	24.6387	16.8074	9.40861	45.1269	9.12335
Snord35a		9.92395	0	2.66517	5.36325	9.31748	0	6.10756
Ppp2r3a		6.52435	5.71138	4.54357	6.49754	7.51035	5.30251	7.50757
0610040J01Rik		84.0723	60.5927	83.0517	70.0423	73.7609	104.038	85.2179
Anp32b		52.3349	36.187	31.3635	28.3534	36.3975	55.0598	39.6977
44987		26.7948	18.2559	33.0039	22.4089	28.0382	30.0272	30.2627
Mrpl41		6.2424	9.63945	12.2858	5.71298	8.93635	10.7894	10.0579
Rexo2		58.7452	78.8852	86.1091	60.2101	82.5398	95.6918	71.4651
Yipf4		30.2796	29.7616	41.3404	29.6289	30.454	56.6641	29.2216
Eif2ak3		45.0849	52.9616	50.0278	51.3214	48.1806	76.7807	51.2824
Cyb561		60.2447	51.6094	43.4803	58.0358	64.0582	64.5816	58.6271
Calr		1194.33	1168.36	1008.47	877.126	1626.12	877.381	1185.95
Nudt4		7.03907	11.492	14.9397	14.9802	13.118	15.0911	14.3001
Noc3l		6.30166	4.48747	8.12635	7.39338	4.77263	13.0858	5.6494
Pdk2		8.78158	11.4325	8.41153	8.69022	6.27021	18.7523	8.28691
Psmb4		153.798	160.796	156.842	170.31	172.725	235.501	157.325
Rictor		6.85209	5.22165	7.43717	6.04798	6.11427	9.96203	6.53712
Kat2a		13.4021	10.8459	19.2219	16.1929	19.891	15.2392	16.9421
Cebpz		15.4354	18.7141	11.2433	13.1362	16.4979	19.1771	15.6881
Ak3		9.99295	6.61796	14.1837	13.5339	12.6604	14.2324	12.0531
Asphd1		37.938	10.6365	29.3066	39.9924	22.2344	53.2855	29.5572
Irf6		25.0042	30.0893	31.1311	38.0104	30.028	38.5068	40.5307
Samm50		29.8282	31.716	31.5109	36.1207	36.4042	43.9716	33.1407
Ppat		83.5743	81.6439	71.2547	72.9809	74.9898	122.444	76.0161
Zbtb7b		20.2258	14.7692	22.9968	26.1561	22.3232	31.2718	20.5988
Nmd3		28.395	29.7029	23.3379	24.0038	39.708	25.3263	26.5844
1110012L19Rik		10.3406	12.1249	4.82479	9.84463	10.8963	16.4503	5.48544
Amph		20.9122	11.7144	16.4447	15.6303	14.886	27.5854	14.917
Gtf2a2		26.1637	21.153	43.1435	26.0099	32.1271	47.1694	23.589
Fry		5.13435	5.84928	4.33835	6.95753	3.98441	10.4256	5.3952
Tpi1		66.6837	72.7935	66.5597	71.6739	85.1758	74.8097	82.2772
Tmem246		5.10753	4.45698	3.49876	4.73649	3.79925	5.7475	6.10449
44987		5.65104	5.22474	4.08192	5.53634	4.97172	6.77567	6.25899
Far1		21.3906	19.0909	23.6884	16.6764	22.1413	27.9524	20.9669
Mrpl27		10.8892	25.1038	17.7088	18.3085	16.2822	20.4878	26.1858
Actl6a		15.4756	14.2953	19.2145	18.3271	20.6834	15.6238	22.2693
Hdgf		59.8985	54.1528	45.4061	57.5346	60.1677	65.7529	64.0423
Mir3082		122.479	136.62	105.628	183.473	290.815	0	174.113
Mettl6		6.83867	7.10484	4.94945	7.66734	6.62631	9.44669	7.27617
As3mt		28.4995	42.2056	27.1947	35.8201	34.7825	40.0684	42.064
Pepd		29.1352	24.8861	19.5213	22.7717	29.9341	26.7074	27.3791
6430706D22Rik		26.8878	29.4008	18.2725	23.9058	34.1407	20.3882	30.7049
Usmg5		48.5648	53.0388	33.5628	45.0733	51.0685	42.7897	62.9652
Alg12		21.6609	20.1109	23.7365	18.8186	22.1374	31.9213	20.1277
Ndufa13		63.732	68.9505	80.0479	74.523	84.6149	82.0688	83.9949
Spata7		8.20737	6.4367	11.8441	9.61926	7.92243	16.4449	7.62739
Cog7		34.1471	33.765	35.0783	38.9278	35.3031	50.8469	38.5439
Ccar2		21.8483	19.9843	19.2277	23.2994	14.2538	45.8605	15.2134
Babam1		36.547	41.1543	24.0627	38.798	31.427	50.0278	42.0541
Ubac2		7.89332	7.84051	6.22182	7.53444	12.6617	6.54825	6.26682
Mrps28		25.0779	32.1837	33.9209	35.1716	43.0069	34.1878	32.6244
Hmgn2		29.4939	29.2277	27.9476	31.0607	36.0769	36.4589	30.2707
Prkag2		30.8238	27.694	22.5717	33.0819	27.988	44.772	27.7547
2410006H16Rik		97.4716	116.399	100.205	97.1225	87.7424	189.909	86.2721
Mrpl44		17.0568	16.5702	24.1947	13.4752	11.5821	35.6073	16.2232
Dapk3		29.9011	23.5087	19.149	21.3542	25.0555	31.7985	25.48
Rilpl1		3.33814	7.4028	3.16407	3.73544	4.83435	5.73099	4.83391
Cul7		11.1822	11.4382	11.2722	12.639	9.39893	19.0012	12.6496
Cpn1		50.2397	61.1923	39.8644	61.192	52.6291	85.1363	49.1168
Zdhhc24		10.8594	11.9683	7.29098	9.72544	6.32965	16.6587	12.235
Ttc17		3.65528	3.00028	7.10412	5.75997	5.65963	6.78025	4.65705
Lnpep		11.9119	13.3393	9.39689	10.3371	11.5241	17.4377	10.5266
Ehhadh		3.88798	3.62114	7.42727	4.09139	3.79578	7.02903	5.89924
Ift22		25.4499	19.5902	21.2855	26.0933	34.4891	18.5528	26.751
Nme2		129.97	130.236	124.794	117.779	171.657	117.951	145.589
Ddit4		27.1915	36.1106	39.3456	27.365	32.5359	32.7619	47.6903
Nol7		27.8601	26.9183	26.4902	22.2982	29.6617	36.3238	24.6124
Aco1		11.682	16.1403	14.2106	12.0907	10.3254	26.8864	10.7397
Lrrc73		23.5326	27.7805	31.878	34.4201	33.6868	41.6443	27.4929
Fdx1		14.3615	11.9637	11.7085	14.4141	20.5468	9.88571	14.731
Txndc12		48.1826	47.5721	42.683	46.3841	48.6011	66.9054	46.3644
2300009A05Rik		38.586	31.8469	34.0132	37.1966	55.3145	33.9569	33.178
Strada		6.7293	5.93465	6.48266	6.75732	7.71754	7.2201	7.58822
Plod1		10.4904	9.28156	6.50987	8.10227	8.64162	11.3667	10.0569
Ubxn1		68.5082	51.1339	64.1221	64.0444	58.8694	89.4594	69.021
Dnajc25		11.2398	6.5559	7.53016	7.99468	10.1873	10.1828	8.67773
Akt1s1		24.1968	23.8596	15.5222	23.2947	21.2976	31.99	22.7895
Rom1		7.95835	6.67168	5.75124	8.94601	7.06443	8.52594	9.97382
Rpl37		72.3293	76.259	56.3589	72.1224	54.6248	131.552	58.7251
Trappc1		58.8327	49.0359	52.6934	41.7743	63.8174	60.8787	51.3172
Ak1		22.2675	14.8391	14.9441	20.2234	13.48	33.5219	16.8933
Gadd45a		57.1864	49.5154	53.5832	69.0255	71.9652	51.8563	74.386
Frmd4b		7.04706	10.4081	11.7091	10.0231	6.74236	18.3032	9.56576
Ubap1		24.7662	28.6007	29.5511	25.5921	32.1822	37.0599	25.3278
Myl6		267.199	277.397	214.117	258.411	293.826	320.819	270.163
Ptprr		6.05291	4.66507	4.00139	8.28902	6.60588	7.14905	6.27044
Arl1		151.314	143.675	133.883	149.888	157.25	184.846	162.039
Cnot3		17.0642	17.8118	17.3511	18.7317	14.3681	26.1605	21.6431
1700123O20Rik		11.9814	12.8717	7.65971	12.9377	12.0967	16.2211	11.3664
Stx12		38.8793	37.6882	52.3987	37.0342	40.1125	57.9145	46.9769
Skap1		30.1468	20.2909	35.2821	33.9579	33.3217	35.0902	35.6591
Psmc3		50.7116	51.8664	43.8131	44.2588	50.1554	57.4133	58.236
Ddhd1		3.89014	5.96359	3.38403	4.55209	4.53463	5.51854	5.39548
Sytl5		10.0352	8.40948	9.45505	7.65399	9.3489	13.9164	7.87906
Diras2		12.1373	6.85931	10.5016	11.044	10.4685	15.2412	9.77215
Fads2		8.4194	10.4844	19.1506	14.877	11.6702	12.9819	21.2671
Clint1		55.7543	58.7249	49.0735	56.7794	54.4485	76.0769	61.6145
Pdk3		10.93	7.90524	10.8816	11.6946	14.7423	8.87638	12.0492
Tmem130		12.478	13.9754	10.4111	13.2689	13.4131	18.8573	11.4984
Ctns		13.5346	10.8236	12.057	13.9234	8.02012	21.8142	14.5073
Lipo1		7.06001	12.9416	6.47266	6.49069	10.0571	11.1718	7.39147
Ssrp1		50.2417	45.5378	64.0836	55.044	48.8295	79.9178	59.2047
Pdxk		23.949	21.8673	16.1113	16.5857	17.4186	33.8955	17.6603
N6amt1		13.315	10.0984	9.17147	7.99547	18.9835	3.73405	11.786
Npnt		9.13133	10.4804	6.72067	8.8107	9.50188	13.5274	7.66287
Vps25		75.1371	63.9089	54.9835	68.2766	69.0232	90.143	69.4672
AI467606		4.66252	2.56039	5.47242	6.76922	6.96571	0	9.54134
Enkd1		3.80405	7.97258	2.87909	4.56023	7.21531	0	9.00989
Sun1		37.0774	41.0074	42.1542	41.531	33.5519	67.5785	40.7932
Fam120c		12.3913	13.2411	10.8105	10.0086	11.4173	17.9859	11.2025
Mrm1		5.57146	4.25528	4.02196	4.47075	8.51835	0	6.94919
Umps		23.5624	16.4092	20.8351	21.0565	22.5841	22.7399	25.6673
Psmb7		72.3494	63.0402	95.8959	69.8507	77.1157	118.081	68.2505
Gorasp2		151.65	177.784	156.796	173.061	173.299	219.3	180.717
Tbc1d22a		17.9847	19.9194	21.6888	22.3808	25.9668	23.0084	21.9124
Rint1		20.6944	16.5449	24.61	17.1926	16.8476	27.7823	24.39
Socs7		13.0628	15.4693	13.855	14.0987	13.8964	22.2388	13.2116
Zfp329		3.91168	5.14988	4.64321	4.22501	3.46206	8.09504	4.19223
Taf10		37.4819	35.7589	39.7944	47.1654	47.9564	31.6434	58.163
Mcur1		9.52982	10.9437	9.82888	10.5854	10.3435	14.6549	10.6069
Dld		44.6077	49.0783	43.57	45.8253	58.27	51.0514	48.7791
Trim56		7.77108	8.56251	4.549	11.4444	7.98019	13.373	6.89991
Snx21		11.5488	6.93442	14.3568	14.0058	12.9116	16.8792	11.0264
Parp2		16.2395	15.9434	25.6038	16.7653	16.4388	27.8823	20.7741
Cdc26		16.4077	27.455	34.5045	22.2433	24.3694	39.6636	23.7328
Atp5b		352.012	340.269	349.551	354.987	384.789	426.324	398.688
Tubg1		21.9573	20.0248	10.6511	18.4524	30.3505	7.70827	22.297
Phyh		86.5855	91.3355	94.019	80.3105	93.2022	132.318	81.1303
Tbc1d5		6.26658	4.97208	6.31984	9.15515	7.32183	9.10617	6.76933
Slc35b3		6.08369	6.43784	14.0349	8.322	8.9476	13.0162	8.38847
Pcna		48.718	44.6785	55.9114	50.0059	58.7206	58.7705	54.7887
Tbc1d7		8.84282	8.92861	6.30151	10.2961	10.5219	9.25697	9.84265
Mllt11		10.4958	7.9565	6.93484	11.0883	9.05269	8.94786	13.4776
Tada2b		7.68838	12.3852	11.9194	12.7422	11.2045	15.6523	11.9488
Chtop		43.9644	40.3558	39.3385	40.5149	35.2156	68.2306	40.0384
1600012H06Rik		14.782	18.601	16.0084	12.5048	14.4762	25.1924	14.2994
Capn7		23.8108	25.933	24.8957	26.6747	26.211	36.0924	25.6446
Camsap1		5.64737	6.05261	4.70786	6.20753	4.26804	8.55406	6.88948
Kdelr1		136.105	138.077	129.682	148.551	159.144	179.003	139.547
Dusp14		11.094	12.3678	14.9997	20.2443	15.9632	18.3697	16.3863
Rbm15b		34.1169	30.1029	24.8329	28.8993	46.9862	24.1495	29.5577
Slc2a5		121.423	115.443	119.826	158.616	129.311	163.697	152.836
Hagh		67.1235	61.6689	64.6825	66.9307	59.7681	89.7209	76.4887
Serpini1		13.708	17.5478	17.5837	13.8339	15.8222	24.2179	14.4004
Plekha3		10.464	8.00633	19.2276	11.5562	8.88608	24.8284	9.58077
Mrps5		15.398	21.6332	11.4134	15.3784	15.0996	27.3036	13.204
Mat2b		21.2691	18.0885	33.0378	19.9557	22.484	32.4179	25.1966
Gdap1l1		32.6505	42.1074	30.6613	42.8116	44.177	43.8776	39.5741
Lace1		10.2364	6.67277	11.3031	6.87597	7.40636	14.2255	8.97663
Igsf5		3.87893	7.57479	3.72415	4.94729	8.70004	0	8.15638
Vprbp		9.43921	9.44083	9.76602	10.3575	8.18524	15.0865	10.6692
Pdzd11		47.316	47.0845	45.9794	50.2254	53.7405	50.5544	59.6234
Psmb5		42.9701	44.9677	32.5435	40.773	49.2962	43.1373	46.0778
Sumf1		23.0061	31.9127	34.7228	28.7756	29.4025	45.5335	27.7952
Dmrtc1a		8.0686	0.953357	4.33379	6.14794	3.9336	10.1182	3.14659
Trim27		12.3167	12.65	10.3253	13.3979	12.8215	15.3873	13.8134
Fbrs		22.2891	23.0061	20.6767	34.1876	24.1996	34.8723	27.6231
Tmem214		75.2282	89.7238	75.8963	86.5483	80.7305	114.066	88.4306
Rdx		24.215	19.7154	20.9056	22.1216	27.6875	22.0738	24.8286
Lamtor5		27.3822	33.2335	19.207	25.299	31.6175	34.5641	24.4187
Ube2k		9.9831	16.3197	10.0296	12.9093	15.7164	13.144	13.3119
Car10		35.1135	28.6515	26.1482	35.1415	33.8066	41.1146	33.0771
Angel2		18.9886	18.2758	20.5044	21.1513	18.3234	31.0067	19.2066
Rngtt		4.94465	3.3167	4.05519	5.14913	1.79709	9.74979	3.88298
2900076A07Rik		9.30806	22.8613	11.1795	14.1969	10.1418	29.0459	11.1388
Akt2		34.712	34.8501	26.5121	27.5411	30.4194	49.1854	27.6734
Gtf3a		16.5011	21.5007	29.5129	26.1832	28.6782	26.6046	25.1266
Ik		66.4304	85.3316	77.4822	63.2772	70.2125	107.156	75.7988
Golph3l		15.1946	20.8692	23.0437	17.4063	23.5132	20.7151	21.3654
Cdr2		39.6737	49.6379	37.4032	37.7098	52.2756	43.8876	44.6876
Foxk2		17.0696	17.0905	13.3637	18.5733	20.1967	18.244	18.2559
Tbl3		11.8525	16.9544	13.8406	16.6259	13.7385	18.8072	18.5514
Dcps		20.4349	23.0725	14.8002	18.5495	33.0282	6.2121	25.4183
Mthfsd		10.6158	7.59629	18.1248	15.4292	14.59	18.5575	11.6024
Rtcb		64.4907	71.8416	79.4962	63.0972	68.348	99.9665	72.8792
Relt		50.6361	43.9648	46.859	51.986	43.4367	85.3361	39.6858
Lyar		10.3926	6.02357	17.5874	8.00165	14.5546	11.9164	9.57941
Lmf2		10.5617	8.20216	8.26445	12.6806	9.67052	10.0422	14.3718
Maged2		53.7559	33.1089	43.8723	49.0265	54.7677	44.7603	54.5046
Dnajc6		9.23321	10.7448	8.95434	7.26741	5.33474	16.8181	9.48695
Cep68		4.70537	3.68542	5.63412	4.84276	3.96525	7.6344	4.80288
1600020E01Rik		26.912	21.8095	36.1373	25.5136	17.9949	53.7443	24.8772
Scand1		52.0061	42.7097	47.596	66.3236	82.6831	41.118	53.4037
Fam169a		4.49794	7.80242	8.10046	6.03161	4.19546	14.0403	4.9344
Ywhab		60.951	52.2268	71.3096	62.7839	64.7135	88.5118	60.397
Setx		6.26998	5.09896	7.90847	6.35279	6.34981	7.4597	8.24196
Luzp1		4.36982	6.37937	5.10379	4.99582	4.63818	8.38191	5.04177
Msantd4		25.9371	27.2637	19.0228	18.9746	30.8366	19.9029	26.9436
Dpp7		30.0859	23.1592	28.808	32.3603	29.6739	40.5559	28.5745
Sgsm2		18.0914	19.4007	17.79	22.8035	15.2533	34.2558	18.4236
Gcat		17.8753	19.2318	19.8596	21.774	22.9962	26.3039	18.4417
Ftsj3		16.3005	21.4887	15.8133	15.3612	20.1646	18.6742	20.1745
Galc		5.96134	6.75844	7.79673	7.34551	7.33832	9.15896	7.4844
Dnal4		35.0061	30.8367	48.6533	37.9664	41.7	55.6071	34.3109
Pebp1		126.189	107.414	128.082	118.484	141.483	153.279	118.035
Atg10		13.1058	18.387	10.8354	14.0024	12.9419	26.9034	9.17779
Agl		8.41938	7.80257	8.0648	6.96281	8.48162	10.4603	7.9724
Tlk1		24.9237	31.6452	20.2423	25.7433	28.2522	31.6428	28.1158
Fam73b		7.13661	10.8527	6.4542	7.62144	9.74846	7.62483	9.9605
Gsr		18.6348	16.541	22.9699	23.402	25.7246	25.3473	18.8854
Spast		5.12523	2.88218	8.87732	6.01744	5.33687	8.02687	6.42425
Nt5c2		32.2887	26.3728	36.477	39.6902	40.9463	36.2415	38.1924
St6galnac4		2.34961	3.41875	9.57649	4.37412	3.80646	9.71171	3.69731
Ubxn4		68.2169	79.9484	70.1371	61.5992	78.6776	88.7076	72.9324
Pithd1		40.0555	66.9751	64.5822	63.0646	63.2036	75.7394	62.4979
Rock2		6.10446	7.20571	7.52722	7.55434	6.2331	10.4111	7.87
Lsm14a		23.3944	15.3074	21.4943	24.4011	21.7913	24.6046	26.2504
Noa1		4.41041	3.48459	4.24859	6.54955	6.28133	3.53748	6.05806
Gale		34.4788	38.3409	48.0727	38.9441	48.078	35.1255	52.9309
Cblb		5.72801	5.57011	4.12717	4.77178	5.31966	5.48155	6.49158
Fh1		148.288	156.766	173.685	164.784	202.345	183.881	164.204
Wdr3		9.62975	7.4074	4.68795	7.99262	7.84852	10.6413	7.13558
Gng12		235.181	230.713	225.742	188.306	275.996	228.836	246.578
Ephx1		13.1291	13.5243	9.61622	11.6394	14.7202	12.1959	13.9838
Arsa		14.3263	11.9056	20.7745	16.818	11.9298	31.1387	12.5863
Elp3		45.4754	48.8634	56.2395	43.9356	58.7912	56.9598	50.718
Zrsr2		6.96009	6.13264	5.85484	5.57256	5.57816	9.06481	6.52723
Trim46		11.1369	10.3991	7.24119	12.4624	7.94207	19.2531	8.68608
Csnk1e		7.73727	9.55928	10.6898	9.81761	11.5975	13.0116	7.8419
Nat10		12.4548	9.75357	9.30407	11.5371	15.1017	10.7845	10.7841
Smpd4		7.12513	4.16033	7.00564	8.4945	7.38854	8.6555	6.97337
Nckipsd		10.3864	10.7674	9.11195	13.0392	13.227	11.99	11.7743
Rnf181		96.7532	102.802	97.1182	94.8446	118.789	99.9657	115.095
Ndufa2		92.798	139.474	105.302	116.716	118.618	141.389	129.121
Sacm1l		42.9653	35.727	49.1777	35.2331	44.6875	52.4559	42.8831
Mrps22		5.71994	4.72801	7.5588	6.28065	7.95612	0	12.3675
Prkcsh		109.408	102.005	118.392	112.118	127.979	113.061	136.052
Ctr9		11.862	12.5904	8.81226	11.4559	8.27113	18.8047	11.6721
Acat1		29.7204	28.9409	30.0807	30.7087	32.7801	38.2122	31.4251
Fzr1		19.0048	18.3331	22.5466	22.1935	26.2029	18.6114	24.96
Eif4b		72.0748	80.7729	59.5616	65.9888	75.1652	90.7697	72.7773
Tmem147		95.2679	99.7676	97.4214	96.4557	114.644	117.251	100.72
Zfp568		11.3125	10.1717	8.23084	11.6292	11.2753	14.5073	9.73684
Rrad		5.18724	7.68089	2.4473	3.87925	4.27059	9.88194	2.53092
Echdc2		59.4678	75.5131	61.3871	78.8123	69.0165	87.265	79.3664
2310035C23Rik		9.96617	6.40314	7.74432	8.74132	8.91398	10.369	8.88191
Ecd		27.5922	34.4189	38.9767	26.6388	32.669	44.6688	32.2085
Psmd13		41.1101	53.7959	53.1917	42.1442	48.0446	61.225	53.6733
Cs		31.2707	37.5254	28.287	31.2593	41.5735	32.4194	35.0465
Wbp5		435.434	415.217	446.381	383.833	489.208	516.238	431.53
Arhgef28		6.72055	4.03783	5.27722	6.66537	5.18183	10.2381	4.25548
Brk1		78.039	65.3027	86.6484	82.1268	83.7249	100.496	83.232
Desi2		9.32918	16.2052	14.357	16.9495	13.1659	20.6072	15.0312
Fam110b		10.4593	12.1277	6.71769	6.84291	10.0684	11.8851	8.99143
Hook1		49.4851	42.5815	50.3889	46.1452	57.2095	50.8579	52.639
Atp1b3		41.2432	40.0345	57.1625	49.9488	54.4483	62.5569	44.2834
BC037034		15.0472	17.5007	17.422	23.3978	22.0035	19.1991	21.2077
Prr15l		14.0234	16.1812	22.7273	23.7613	20.0921	33.4786	12.5716
Nop16		8.21345	6.00954	11.7984	4.29431	11.2119	6.24099	8.20271
Ttc33		17.5753	11.9907	13.7869	18.9052	18.196	16.6294	18.238
Rp2h		8.71723	5.61379	11.1634	6.81369	11.1277	8.89137	7.48796
Ccdc28b		16.8235	24.2404	17.7194	22.73	13.7112	36.4783	20.384
Eif2b4		19.9684	21.0934	14.7615	21.7195	14.6476	31.368	20.9133
Ctnnal1		27.6384	18.2572	28.7252	23.4328	31.263	22.0631	29.9036
Ube2e2		9.24051	9.15321	9.14963	9.93567	11.9366	13.9825	6.19794
Opa1		16.5551	13.2508	14.5237	13.1063	15.1212	17.8481	16.1659
Marcks		6.80464	6.81003	10.1714	7.45756	9.79505	9.99245	6.90396
Ngly1		14.3095	16.0197	10.5681	14.0188	16.0712	15.7599	14.9587
Fnbp1l		5.27689	6.88318	7.25672	4.15455	5.00367	10.7189	4.66709
Pisd		33.1726	31.4761	26.7815	33.5241	20.185	55.9333	32.1509
Aldh9a1		41.8935	35.0493	36.4005	39.7971	40.7196	54.5092	36.1039
Rbmxl1		4.48016	7.70735	3.09391	3.98466	2.67071	7.75383	6.19726
Anks4b		11.2579	9.61751	8.85118	9.68767	12.9358	3.83351	16.334
Cox6a1		231.993	211.238	199.818	281.741	281.259	250.717	254.449
Med4		7.95857	10.5631	5.1842	7.54063	7.13657	8.20574	11.255
Mat1a		26.5084	28.1402	33.8347	32.3697	31.2682	33.0669	38.6187
Gpn2		8.71182	7.06645	14.3877	9.64515	6.727	18.6516	9.15309
Ctps2		8.72258	8.21089	8.20139	7.08427	9.33238	8.98151	9.11389
Rpsa		25.6284	31.1508	27.7222	29.1886	38.4203	33.1264	25.0221
Ppapdc2		16.4725	11.5953	15.3703	15.5356	11.5094	26.0318	13.4542
Asb13		16.9042	19.7308	14.419	16.3599	16.631	22.1493	18.8333
Degs1		134.412	143.075	212.415	136.461	164.427	197.34	172.741
Rab3d		61.9541	69.8463	92.4847	79.4685	91.3294	71.378	94.4377
Sgtb		15.6729	12.2212	12.43	16.9403	13.8294	22.1162	13.2293
Cep19		13.5652	16.618	13.9099	15.4339	17.4962	18.8718	14.327
Mrps21		80.8363	85.3443	54.929	83.7379	106.175	46.3074	103.506
Thoc6		7.0208	5.52428	5.9673	8.47251	8.30608	3.82372	10.5726
Capn15		7.92437	10.9649	6.27628	10.4815	9.19153	13.0544	8.23846
Rcl1		13.7163	15.4786	8.41974	11.0132	16.3531	13.8926	11.0041
Ildr1		23.3002	17.994	28.1685	24.0077	24.6251	30.9781	24.2124
Hsf2		10.0597	9.90906	11.2586	9.86323	14.2618	6.44361	13.8155
Leprot		18.0079	17.6354	15.2551	18.8633	22.291	12.978	23.5042
Rab39b		22.3923	24.6453	29.5977	22.5616	33.232	22.9463	27.6154
Tjp2		41.4188	41.7644	36.4847	47.5936	32.1278	69.8444	42.0123
Exosc3		29.1492	15.9856	28.7897	21.8814	34.6637	22.696	23.6565
Rer1		72.5844	57.1265	57.0733	71.5679	66.8284	80.6623	72.8106
Ddx25		15.2918	7.72289	24.3219	14.4196	8.63636	31.8686	13.1972
Nufip2		5.64813	5.83966	3.73512	5.18687	5.71497	6.30246	5.34913
Ap3m2		9.9354	6.87496	9.21912	11.1519	10.9494	11.0126	9.6684
Gak		32.1916	30.8053	30.5893	39.0777	33.4145	42.9052	36.8387
Rhbdl2		16.1478	14.8613	10.1351	24.7882	13.855	24.5786	18.0893
Pfdn2		74.1943	83.959	69.4058	64.4625	102.657	53.955	88.8477
Zfp146		29.0966	31.2717	35.4631	29.9095	28.2319	35.3402	43.4234
Ehd1		15.6828	16.0731	22.0837	15.3309	15.9261	27.6281	15.8015
Golim4		34.2298	40.0307	36.0152	36.6466	35.9771	43.7643	45.2679
Fam122a		40.8156	36.512	34.1604	44.1304	49.0578	44.5941	38.3535
Kansl3		18.0652	16.2339	13.264	19.4699	14.7803	23.1298	19.3897
Polr2g		63.724	71.2034	52.8781	70.4995	89.8042	42.8662	84.02
Ndufa1		133.246	154.519	130.869	117.735	156.992	150.451	147.195
Fam171b		10.4093	7.65806	7.67021	7.96017	11.8907	8.77742	7.821
Ttc30b		13.6896	12.5598	15.4094	9.97404	11.178	16.9385	15.9487
Kdelr2		126.935	122.949	165.014	136.8	145.979	185.02	139.076
Exoc6b		18.5901	18.627	14.5525	18.4088	22.5267	16.2275	20.4506
Amer2		8.04267	5.02373	6.82888	8.25404	5.66126	8.41049	9.93284
Zbtb24		5.60635	8.76072	6.13305	8.00552	6.88954	9.34686	8.01917
Txndc5		88.5889	76.273	92.9309	97.4006	95.4364	106.462	99.8903
Pknox1		10.7681	12.649	10.916	12.5433	12.8913	15.2674	11.7002
D10Jhu81e		19.9262	27.857	32.5432	21.4325	21.835	41.929	23.4631
Cdca4		9.26499	5.54566	7.77102	10.0636	8.22742	10.6062	8.98839
Ccser1		8.14264	7.47808	8.19124	7.86825	6.6815	13.1401	7.3707
Rps6ka4		9.44708	11.2434	8.14144	10.6683	9.76702	13.4328	10.4422
Reps1		53.0091	52.4765	51.2816	67.3512	45.6826	85.5525	60.6277
Vamp8		82.5923	78.4794	110.376	72.1459	94.7185	122.213	76.0726
Txn1		36.031	45.6996	57.6637	39.6033	56.4584	43.0381	51.461
Nup205		7.65808	8.38511	7.0364	8.41534	6.39118	11.7924	8.75698
Ppm1a		27.8682	22.1172	28.7038	27.9654	35.7788	25.2867	28.8775
Tfg		78.0422	77.8423	81.0657	77.8723	92.5652	92.4441	81.8057
Ergic3		59.1602	85.792	59.7572	86.2652	90.0793	75.094	80.2577
Rgs7		7.6355	6.64621	10.3483	8.13782	5.40907	10.5118	12.0575
Sfxn1		24.8311	32.1393	29.6078	25.2084	29.7404	32.93	32.0792
Dnajb12		27.881	38.7551	20.9923	29.1133	31.6307	36.396	30.9475
Ipp		9.59128	7.86067	14.447	9.60067	11.8763	9.8171	13.3455
Mllt10		9.14625	11.7708	7.54866	8.73292	11.1366	10.9667	9.36908
Cox5b		74.7022	74.7286	70.2429	94.1236	108.657	49.578	104.288
Zhx1		11.6503	11.3113	11.2002	11.4245	7.50362	19.363	12.3138
Cep78		8.18609	5.02788	5.65316	4.83134	5.63898	6.29676	8.17456
Rbbp8		5.40419	2.79335	7.72025	4.91764	6.75343	5.20406	5.6419
Itgb8		1.71169	3.90743	7.37419	5.48867	3.54154	7.50145	4.76972
Anapc4		27.3527	35.1069	29.0721	28.0172	33.7753	39.4224	28.2517
Pdcd6ip		36.6966	32.5752	41.0286	41.0783	39.5853	49.7163	39.3768
Copb2		163.411	152.604	181.31	153.128	180.373	177.257	192.623
Sh3kbp1		7.32582	7.04684	4.38084	5.60062	6.20629	6.76765	7.64679
Prpf8		65.717	64.2191	57.1598	67.7998	57.5795	95.9458	64.0744
Slain2		18.7902	19.4006	22.562	17.7196	18.5226	29.2676	19.1619
Yaf2		19.9565	12.9181	11.0772	11.5317	15.8601	17.3631	13.8746
Cr1l		24.9107	19.7465	39.0338	28.3181	28.7174	37.8976	28.6722
Atn1		28.3544	35.0392	30.6347	37.4176	26.6609	55.7076	30.2328
Taok1		8.2565	8.7354	11.3066	8.83188	10.2988	12.4642	8.76825
Polr1c		32.1483	42.8625	32.1265	31.6025	24.9942	61.6823	32.42
Lrrc8a		5.6837	2.13987	7.47174	5.72257	5.04666	7.20304	5.66488
Kcnb1		13.6508	12.3395	14.5685	15.9552	11.2603	22.1427	14.93
Sf3b2		81.0358	71.9473	76.5599	75.5045	78.8016	93.8378	86.112
Rnf115		44.3566	39.0265	57.6506	39.0714	51.2971	59.5355	42.0779
Uvrag		19.2998	25.955	20.0426	17.1328	19.3766	33.5286	17.4972
Zfp771		6.55243	4.86896	15.3312	8.14952	9.73832	10.9731	8.91224
Dnajc21		36.891	38.8558	35.0658	32.5505	43.5789	44.8945	32.8756
Stard5		19.9865	12.1999	15.1612	17.0854	18.2379	16.7474	19.464
Wac		18.1718	17.4144	21.191	20.4969	19.2435	28.5084	18.076
Plaa		11.9881	8.20771	13.5916	10.6883	11.0459	16.3969	10.462
Akap9		13.0241	13.3777	13.0308	13.0837	13.0769	18.6434	12.955
Akr1e1		15.017	10.0688	7.61588	9.86425	12.7478	7.80815	15.1786
Phrf1		16.312	13.2837	16.894	18.7947	13.1848	26.4276	16.2512
Eva1b		20.4932	22.3208	23.8853	25.4249	25.9586	27.5661	24.3937
Mfsd6		6.30033	8.27078	9.69592	8.59022	7.30193	12.4857	8.2168
Mri1		7.55206	10.5898	7.53322	9.55103	4.33043	19.747	6.45003
Rpp21		24.5097	27.0694	17.3156	24.4393	13.6366	44.0171	22.6489
Dtymk		14.8329	9.96612	21.683	9.61946	10.691	20.2348	16.9434
Lmbrd2		13.3021	5.58379	8.42971	10.468	10.3453	9.18144	12.3729
Tmem181a		7.44381	7.96696	6.4079	8.62552	7.67655	10.1858	7.95924
Prpsap1		22.8137	17.5048	15.1742	22.5888	27.1289	18.5516	19.8845
Rapgef4		23.2525	19.1436	22.0648	21.6177	21.4829	33.8942	18.0021
Dnmt1		4.23822	4.92101	9.33147	5.7546	6.43106	7.13671	6.92688
Rxra		8.4227	6.13563	7.42064	10.9333	6.15275	12.5687	9.38109
Pdk1		3.68368	5.59033	5.90141	5.26581	4.94017	5.65173	6.65707
Alyref		25.4553	18.0934	17.9157	23.1918	21.6512	22.0202	27.7709
Ndufb8		126.078	103.146	165.781	137.465	122.469	184.762	145.151
Atg4d		9.27335	8.51584	20.2177	13.9852	16.6363	15.3199	11.8637
Med6		15.6149	21.4738	10.5134	16.5449	18.9051	13.4432	21.3856
Manbal		26.5289	28.4563	33.5873	22.6807	27.6335	40.5314	26.3521
Nudt7		7.89594	10.9059	10.967	9.23378	9.52166	15.4004	8.24893
Smndc1		23.2238	31.7337	25.2269	29.7853	29.3546	35.1336	28.4363
Ap4b1		6.22208	2.09917	4.60543	6.72526	6.96587	2.92495	6.50669
Pdia5		19.2246	20.1945	26.2572	19.1037	20.1698	26.2815	25.2906
Zc3h7a		39.5641	41.8575	41.2137	41.2279	42.2256	57.5052	39.1957
Dars		27.15	24.6809	47.5534	22.8677	29.7461	41.9691	31.9919
Ctdnep1		62.658	53.2834	50.1147	60.6273	73.8714	49.1198	66.7959
Sft2d2		7.83177	9.9922	6.71766	8.84519	7.36982	11.222	9.6891
Lclat1		5.30551	3.90866	7.58149	5.84659	8.01123	6.08786	4.92059
Trim37		15.551	18.6347	12.771	17.7315	15.659	21.6139	17.4698
Acss2		16.9912	17.1653	18.5038	17.8261	14.6031	31.4608	14.1985
Mettl7a1		33.5961	41.6641	38.5151	44.2601	41.9839	48.431	42.9162
Hdlbp		183.853	197.042	170.352	167.348	216.376	184.672	202.482
1810043G02Rik		30.0747	23.588	30.8738	35.462	26.0229	37.568	37.9796
Cers6		9.38293	5.02878	6.14125	8.3563	8.36992	8.01346	7.97609
H2afy		85.1826	89.1467	86.6537	85.9332	96.3134	94.5272	100.921
Fibp		28.5804	25.4042	29.4109	37.3395	32.3231	42.2638	27.617
Sec63		39.6078	40.6866	42.3024	34.4703	42.2357	47.5935	42.6093
Pex13		5.43717	8.13619	5.50992	7.31858	6.37063	9.70512	6.28586
Alg6		4.75085	7.42352	9.14065	4.35329	8.04815	7.77047	5.76041
Grsf1		47.3271	44.721	40.6891	42.8403	44.2685	53.5374	50.3556
Hbegf		24.8235	16.5417	23.3205	26.5295	26.8077	28.1075	22.0099
Cdk5rap3		66.0657	76.0819	71.7609	64.0512	78.9697	75.6802	78.9026
Tnfaip1		13.514	13.6278	16.2599	18.8152	21.563	13.474	16.9027
Med20		22.0808	28.8285	14.1855	23.0241	20.7766	32.7828	21.0945
Snx1		40.5717	34.9708	59.6708	39.3068	37.7599	63.3413	47.019
Ift80		11.0134	13.2662	8.81526	10.0834	10.2502	12.1891	13.9105
Dusp10		33.7074	34.9348	34.2418	24.7817	41.687	46.4497	19.6758
Ifngr1		12.9392	6.33405	8.2212	9.36921	9.65731	11.528	9.97025
Emc8		6.4904	5.80307	8.40274	5.65093	7.28449	9.16948	5.82177
Sh3gl2		13.889	9.51893	16.3994	15.0037	17.6661	12.2634	15.9172
Aamp		85.6541	93.5177	88.559	94.0496	95.9364	108.433	100.252
Rpl38		20.6446	20.4496	14.142	15.7816	7.49101	30.9752	22.342
Isoc1		44.1099	32.6195	36.0474	36.2793	48.2807	36.3407	40.2254
Sgpl1		54.4656	43.489	52.8421	51.1482	41.2315	83.1076	47.6379
Cers2		35.4147	33.3141	39.2785	48.7505	45.8185	36.7737	48.644
Rpl23		59.5682	49.2865	43.6095	56.902	74.9609	37.3255	61.7619
Ormdl2		27.3995	27.8604	33.3003	22.4844	33.224	31.4784	28.5673
Apeh		21.9792	17.6834	18.3282	28.7476	24.5474	24.8172	23.5677
Enoph1		15.7547	4.91155	16.6325	12.3704	10.9318	18.6148	12.6804
Spata24		11.0518	11.372	8.384	6.00972	10.7448	11.67	8.60143
Scfd1		102.537	99.9568	95.9123	92.7722	128.008	80.0161	118.238
Tmem63c		5.99554	6.00139	8.04188	8.5355	4.83781	12.112	7.42051
Atp11a		17.3697	15.4005	23.0412	21.5353	16.9845	32.4121	16.4321
Rplp0		273.331	273.636	359.681	272.85	349.385	310.87	328.742
Sf3b6		50.5524	78.4556	52.9237	58.5969	49.2897	90.9777	63.563
Rpn1		159.27	171.015	148.201	146.528	197.131	135.583	189.027
Cox7b		78.7497	78.2555	117.415	75.4381	102.173	89.0395	101.999
Vps36		13.1413	15.101	14.5348	16.8205	17.1003	15.235	17.5941
Elovl1		20.6012	15.6821	15.4363	23.276	20.8976	21.561	20.5941
Mepce		14.0184	5.56131	8.24131	10.0713	9.98226	9.75519	12.1328
Rnasek		187.438	215.482	172.752	209.503	213.758	204.482	239.889
Mpv17l2		11.2138	18.9384	8.6311	9.29667	9.16571	20.6264	11.0991
Psmc6		47.79	49.4728	46.3708	38.8212	37.4096	68.4162	48.8891
Cfdp1		48.1598	40.3198	55.4443	40.2292	42.0126	58.045	55.4012
Cpsf2		4.90223	6.96348	6.6831	5.94529	4.54197	8.94512	7.26128
Kank1		26.448	20.745	12.9232	12.1935	27.3353	15.3959	17.4995
Naa10		20.4916	11.1156	11.6242	16.7246	20.0683	15.6599	14.4987
Tspan7		182.347	177.639	186.29	212.35	224.428	205.559	205.704
Insig2		19.217	17.4412	33.3952	18.8475	15.4138	41.7118	18.837
Rbak		6.05953	6.78044	2.94796	5.07505	3.33609	8.66533	5.75333
Phf20		7.72231	7.47949	10.4781	7.5267	8.30911	11.5804	8.15407
Rnf10		85.1799	99.1465	87.5589	105.374	89.4748	118.039	110.071
Esrp2		13.8831	8.20324	7.92294	16.7565	11.0347	19.2949	9.39182
Sfr1		64.7917	43.5825	67.841	54.7587	57.3907	71.2052	66.0437
Lrrc16a		5.97183	4.31919	9.89866	6.82956	5.16253	11.6927	6.14743
Msrb2		11.2165	17.5994	7.56809	8.5767	10.444	12.3534	14.9091
Ttc39a		37.2681	33.0806	36.0556	38.7488	34.345	47.4635	40.59
Mier2		11.5058	15.0071	10.6471	12.6692	12.5514	19.3639	10.2194
Cbx5		10.345	8.82394	8.81647	10.4432	12.1301	8.75489	11.1808
Gba2		8.93226	7.89473	6.52552	8.58788	7.92373	10.216	8.76483
Surf4		280.734	280.175	260.315	285.33	309.277	304.134	314.221
Hsd17b11		21.1191	23.1234	26.6309	24.8919	26.5735	28.4841	25.3284
Mgst3		20.3422	12.8264	11.2063	12.0272	7.40018	27.5741	13.411
Kif1c		9.5159	12.0591	7.53962	9.65385	9.38559	13.069	10.2061
Rab5b		27.9139	16.82	20.3704	21.3416	22.5127	31.4322	19.1403
Ogfod2		39.4402	39.6933	40.0696	46.2528	38.9867	50.5072	49.6871
Ciz1		18.8699	13.3448	16.1662	18.0846	14.937	22.0745	19.0872
Ddc		267.739	266.386	227.265	250.524	295.605	268.392	282.759
Cdk2ap1		10.0688	18.0144	9.53544	14.3581	16.8062	11.0894	15.2925
Crnkl1		12.5628	10.2027	18.8898	10.7403	11.3434	18.6046	14.3275
Sp3os		6.25655	4.80358	2.8435	4.82739	2.40993	8.79888	4.81807
Zfp346		17.6487	21.6776	12.5623	13.5887	14.4728	24.2039	16.6482
Ints2		6.1522	8.73748	7.89064	7.65726	6.33245	11.8679	7.55727
Pnrc2		48.3994	50.8751	61.5078	46.957	49.5244	77.0245	48.9795
Psmd2		73.229	64.6549	62.8933	73.2019	84.0211	70.8934	74.0966
Ell		14.7444	22.4022	17.2422	18.8456	15.2321	32.6748	14.3015
Tmem255a		6.74912	8.87873	7.09316	7.32939	6.03176	14.0762	5.4728
Tbck		4.67631	4.461	9.74379	4.78724	4.26156	10.9814	4.93997
Slc16a9		7.25078	5.98377	5.94165	7.77017	7.73217	8.19046	6.68724
Glt8d1		34.3781	30.5023	38.1769	39.7617	26.0227	53.4899	41.3987
Yipf2		73.1293	65.6376	62.3236	70.2948	70.131	80.1505	77.4452
Atg13		39.4896	55.3794	41.9233	46.3302	48.352	59.8272	45.5893
H1f0		62.1233	77.5485	101.139	68.8989	78.3327	96.8398	84.817
Ints10		8.29175	10.7351	8.34137	12.5571	11.5461	4.74268	16.6906
Tcta		79.2957	61.9102	113.212	86.4994	78.9605	114.354	93.9323
Zw10		12.9618	17.5777	9.39872	13.8122	17.7216	10.3288	16.4861
Fam96b		24.3538	20.0801	16.1331	23.7261	24.7964	17.3451	27.978
Skp1a		81.0945	78.6701	99.2683	64.2786	72.8751	118.333	81.6232
Ube3a		7.21395	11.5151	10.1072	8.04234	11.5906	9.58963	9.53637
Lime1		19.1051	20.3601	12.7439	20.4674	14.1102	33.2693	14.3824
Ikbkb		15.0241	9.21966	9.95309	13.0123	9.63258	19.926	10.4902
Eif2s1		16.8478	16.378	18.7382	12.9024	15.9607	24.5349	14.1987
Eid1		63.6462	64.3392	71.076	70.6515	67.1752	86.6412	72.569
Crlf2		20.2137	11.5373	13.5169	19.6547	17.4117	18.2391	18.7186
Hsf1		30.3091	22.2577	41.8156	41.7722	34.0158	41.5758	38.6535
Aco2		131.344	134.056	109.709	131.3	116.406	171.717	137.759
Arl15		6.01128	3.13606	3.52871	5.53878	3.75576	7.70591	3.98933
Pfdn4		14.0742	13.0069	8.00746	14.063	14.182	5.74099	20.6171
Fbxo44		26.8564	20.4455	18.4795	23.4446	26.7847	21.8304	25.7038
A730008H23Rik		32.2696	29.0121	18.8305	25.2767	34.2874	19.4704	33.4676
Wdr11		14.8499	13.715	14.623	15.1696	14.6613	16.5689	17.5815
Tbl1x		53.1877	32.3635	43.1999	57.603	45.1892	60.7443	50.6107
Uba1		86.4355	71.3655	81.0618	89.568	89.4136	98.0001	87.4029
Bclaf1		35.9106	38.6078	29.9544	37.1606	31.2369	46.0604	41.6101
Ctdp1		18.5155	13.9766	13.3566	14.5595	15.9025	19.7652	15.0214
Slc33a1		35.3038	33.9641	42.6747	38.6023	41.2724	37.4016	46.7636
Ttc19		19.9537	17.0113	21.2624	21.0325	25.0192	23.604	17.5601
Fam183b		180.732	199.698	147.617	162.904	159.359	202.513	216.333
Dtnb		29.5524	30.4309	22.5093	30.7512	27.6941	43.351	24.3186
Snrpd3		58.675	86.0644	80.6048	48.5232	64.9858	113.944	52.1974
Slc38a4		102.542	112.039	155.791	130.913	110.324	171.784	139.027
Rrnad1		10.0826	14.809	7.62339	13.6476	13.3338	13.9233	11.2648
H2afv		15.5213	17.4247	24.4304	19.8984	21.9085	18.804	23.5903
Zfp397		7.22476	6.30976	9.80406	6.56045	8.06179	12.124	5.02024
Zfp219		13.0142	9.38856	10.6372	13.3255	15.1945	11.144	12.1814
Dek		14.2991	18.5511	12.9676	8.3285	18.1659	14.3932	12.4299
Fbxw7		6.78551	7.86576	12.519	11.132	7.89324	12.5408	11.7082
Abcg1		15.2759	8.44075	17.0215	14.2428	12.5112	19.4158	14.3414
Pacrgl		2.63944	6.05427	11.8681	5.80359	6.6713	9.63451	5.81692
Erbb2ip		18.1908	18.6746	20.2798	19.9556	16.1355	27.7711	20.9495
Vps28		69.1116	101.37	74.7783	98.9177	94.1176	100.023	92.7452
Hmbs		17.4686	22.2237	16.8416	17.0067	23.3889	18.2703	19.3875
Kif21a		27.7121	23.2208	34.8105	27.9538	26.8942	38.3347	30.1751
Deb1		100.367	109.814	95.3158	99.5282	96.0603	131.943	111.273
Srpr		270.591	268.619	256.219	279.174	300.725	299.385	295.593
Myl12a		43.0694	41.6086	33.9	41.9642	46.7689	43.2654	43.5408
[truncated: 6,737 more rows]

## Sheet: GSEA_pathway_analysis
Up_regulation After HFD
NAME	Gene DETAILS	SIZE	Enrichment score	NES	NOM p-val	FDR q-val	FWER p-val	RANK AT MAX	LEADING EDGE
HALLMARK_E2F_TARGETS	MCM5, SPAG5, CDK1, CKS1B, TOP2A, ATAD2, RACGAP1, MKI67, HMMR, RRM2, CDCA3, CCNB2, SMC4, MXD3, SPC24, ASF1B, CDCA8, POP7, TCF19, TACC3, DUT, MCM2, RPA3, DCK, MCM7, POLA2, NCAPD2, H2AX, JPT1, GINS4, TUBB, NME1, NUP107, RFC1, PRIM2, CTPS1, SPC25, MCM6, ASF1A, POLD2, UBE2S, PRDX4, POLD3, NAP1L1, CDC20, RPA2,	133	0.616856	3.19905	0	0	0	676	tags=35%, list=8%, signal=37%
HALLMARK_G2M_CHECKPOINT	MCM5, PRC1, KIF11, NEK2, CDK1, CKS1B, TOP2A, RACGAP1, MKI67, HMMR, CCNB2, SMC4, E2F1, CDC45, PBK, TACC3,	125	0.530801	2.77424	0	0	0	862	tags=26%, list=10%, signal=29%
HALLMARK_MYC_TARGETS_V1	MCM5, RRM1, CDC45, DUT, MCM2, RRP9, CCNA2, MCM7, NME1, AP3S1, NHP2, CTPS1, LSM2, MCM6, SNRPA, POLD2, SNRPB2, PRPF31, PRDX3, PGK1, PRDX4, PHB2, ILF2, ACP1, PTGES3, RPL22, NAP1L1, CDC20, AIMP2, PSMB3, SNRPD1, MRPL9, FBL, KARS1, C1QBP, KPNB1, SNRPD2, HDAC2, PSMD7, PSMD1, ORC2, PSMD8, PSMA4,	187	0.332926	1.79212	0	0	0	1053	tags=24%, list=12%, signal=26%
HALLMARK_MITOTIC_SPINDLE	PRC1, KIF11, ECT2, NEK2, CDK1, TOP2A, RACGAP1, CCNB2, SMC4, INCENP, CENPJ,	131	0.337234	1.78496	0	0	0	130	tags=8%, list=2%, signal=8%
HALLMARK_OXIDATIVE_PHOSPHORYLATION	UQCR11, UQCRQ, NDUFC1, CPT1A, NDUFA9, POLR2F, ACADVL, NDUFS6, ETFB, ATP5MC3, NDUFV2, NNT, COX6B1, ETFA, COX17, LRPPRC, NDUFB2, ATP5MC1, PRDX3, PHB2, UQCR10, NDUFA5, NDUFS4, ATP5PO, SDHC, BAX, AIFM1, ATP6AP1, ATP5PF, HCCS, SLC25A5, NDUFB5, NDUFB7, COX7A2, RHOT1, ATP5F1B, DLD, ACADSB, ABCB7, ACAT1, NDUFA2, OPA1, FH, PHYH, COX6A1, CS, NDUFA1, NDUFB8,	181	0.293801	1.60374	0	0.0104459	0.028	1421	tags=27%, list=17%, signal=31%
HALLMARK_GLYCOLYSIS	CDK1, HMMR, POLR3K, HS2ST1, PKP2, CENPA, QSOX1, GMPPB, CITED2, PGK1, COG2, B4GALT7, SDHC, FUT8, GNE, EXT2, TALDO1, GALK2, SRD5A3, SLC37A4, GOT1, ALG1, B4GALT1, PLOD1, TPI1, IDUA, DLD, AGL, DDIT4, ECD, ALDH9A1, ME2, GALE, AK3, ALDH7A1, PDK3, COPB2, TXN, HDLBP, CYB5A, SOD1,	122	0.302148	1.55962	0	0.0115067	0.04	1627	tags=34%, list=19%, signal=41%
HALLMARK_SPERMATOGENESIS	NEK2, CDK1, CCNB2, TOPBP1, RAD17, POMC, TALDO1, ZC2HC1C, SLC2A5, COIL, STAM2, PEBP1, TSN, PACRG, CSNK2A2, MLLT10, PARP2,	55	0.308535	1.3765	0.0375	0.0536579	0.201	1482	tags=31%, list=18%, signal=37%
Down_regulation After HFD
NAME	Gene DETAILS	SIZE	Enrichment score	NES	NOM p-val	FDR q-val	FWER p-val	RANK AT MAX	LEADING EDGE
HALLMARK_TNFA_SIGNALING_VIA_NFKB	GADD45B, B4GALT5, DENND5A, NR4A2, NINJ1, TNFAIP3, DUSP4, EGR1, JUN, EGR3, NFKB1, BCL3, IER3, PMEPA1, BIRC3, NFE2L2, PER1, FOfSB, SNN, SOD2, TLR2, CD44, MAP2K3, BCL6, LDLR, SAT1, MCL1, IFNGR2, KLF6, NFAT5, PNRC1, KLF10, RCAN1, IRF1, DDX58, BTG2, NFKBIA, ZBTB10, JUNB, FOS, MAFF, IRS2, KDM6B, CCNL1, CSF1, F2RL1, TNIP1, CEBPD, KLF2, KLF4, DUSP1, IL6ST, SLC16A6, ID2, ICAM1, CXCL10, NFKBIE, RELA, ZFP36…	119	-0.539341	-2.27424	0	0	0	2102	tags=55%, list=25%, signal=72%
HALLMARK_CHOLESTEROL_HOMEOSTASIS	SQLE, CTNNB1, ATF5, ERRFI1, LDLR, MVD, CYP51A1, ATXN2, TM7SF2, DHCR7, TNFRSF12A, FASN, STARD4, ALDOC, PNRC1, LSS, SC5D, HMGCS1, HSD17B7, HMGCR, SREBF2, ACAT2, FDPS, FDFT1, ECH1, GNAI1, PCYT2,	54	-0.580457	-2.13755	0	0	0	1793	tags=50%, list=21%, signal=63%
HALLMARK_APICAL_JUNCTION	MPZL1, PTEN, CDH1, INPPL1, RRAS, SIRPA, DLG1, NRTN, GTF2F1, VCL, ACTN4, YWHAH, SKAP2, STX4, NLGN2, CDH8, PKD1, MPP5, MYH10, TMEM8B, NF1, EGFR, DHX16, BAIAP2, AKT3, TAOK2, CLDN7, SYMPK, CAP1, SHC1, ACTN1, ADAM9, ACTB, CLDN4, MVD, NF2, PLCG1, RASA1, JUP, TIAL1, GNAI2, ADAM15, LAMC2, NECTIN3, ZYX, ICAM1, INSIG1, NECTIN1, ITGA3, GNAI1, WNK4, THBS3,	95	-0.46379	-1.89566	0	0	0	2437	tags=49%, list=29%, signal=69%
HALLMARK_INTERFERON_GAMMA_RESPONSE	TRIM26, HIF1A, WARS1, B2M, IFI30, TXNIP, LAP3, GCH1, NUP93, CASP3, PNP, IFI35, PSMB2, PNPT1, TNFAIP3, PSME1, NFKB1, PIM1, RSAD2, HLA-B, RTP4, EIF4E3, USP18, SOD2, IRF9, CMTR1, PSME2, PML, JAK2, PARP12, PFKP, IRF1, DDX58, NCOA3, MVP, NFKBIA, STAT3, STAT1, FGL2, TAPBP, IL18BP, UPP1, STAT2, ZNFX1, SERPING1, HLA-A, PTPN1, AUTS2, ICAM1, CXCL10, HELZ2, RNF31, RIPK1, SOCS3,	100	-0.462099	-1.88183	0	0	0	2670	tags=54%, list=32%, signal=78%
HALLMARK_INFLAMMATORY_RESPONSE	SGMS2, RTP4, IL1R1, TLR2, LDLR, SLC7A1, GABBR1, IFNGR2, SLC31A2, KLF6, IRF1, BTG2, SLC7A2, NFKBIA, ADORA2B, ABI1, CD82, SEMA4D, CSF1, TAPBP, ICAM1, CXCL10, RELA, RGS16,	62	-0.465641	-1.77757	0.00132275	0.00165953	0.01	1508	tags=39%, list=18%, signal=47%
HALLMARK_IL2_STAT5_SIGNALING	CASP3, PNP, GADD45B, PUS1, DENND5A, FAH, BCL2L1, NDRG1, TTC39B, PIM1, SMPDL3A, IGF1R, CD44, IGF2R, SPRED2, CISH, ODC1, ITGAV, MAP6, KLF6, HUWE1, GPX4, FLT3LG, NCOA3, CD81, IL3RA, MAFF, RRAGD, SCN9A, CSF1, FGL2, ITGA6, CXCL10, IKZF4, PLAGL1, RGS16, AHNAK, NFKBIZ,	95	-0.422051	-1.73212	0.00126422	0.0032976	0.023	2133	tags=40%, list=25%, signal=53%
HALLMARK_ESTROGEN_RESPONSE_EARLY	ABAT, SLC39A6, SNX24, SYNGR1, PLAAT3, SLC1A4, PTGES, ADD3, NCOR2, EGR3, KDM4B, SULT2B1, RRP12, CLDN7, IGF1R, SVIL, CD44, ELF3, AFF1, CISH, MINDY1, SLC2A1, RPS6KA2, SIAH2, SLC37A1, DHCR7, NAV2, FASN, JAK2, FLNB, FHL2, ISG20L2, LAD1, KLF10, CBFA2T3, SLC7A2, ABCA3, FOS, GLA, KLF4, IL6ST, MAST4, FDFT1, MAPT,	103	-0.392588	-1.62908	0.00481928	0.010373	0.083	2273	tags=43%, list=27%, signal=58%
HALLMARK_KRAS_SIGNALING_UP	SNAP25, BIRC3, NR1H4, CBX8, VWA5A, SNAP91, PCSK1N, PEG3, GADD45G, ADAM17, EPB41L3, MAP3K1, AVL9, FBXO4, PTBP2, JUP, CDADC1, CSF2RA, F2RL1, KIF5C, KLF4, ID2, CXCL10, RGS16,	73	-0.398573	-1.56086	0.0100251	0.0198812	0.178	1647	tags=33%, list=19%, signal=40%
HALLMARK_ALLOGRAFT_REJECTION	EIF4G3, AKT1, BCL3, EGFR, TLR2, CARTPT, RPL39, IFNGR2, JAK2, ABI1, STAT1, CSF1, HLA-E, TAPBP, HLA-A, RPS3A, CSK, ICAM1, UBE2D1, TAP2,	62	-0.396153	-1.49498	0.025	0.0378742	0.346	1825	tags=32%, list=22%, signal=41%
HALLMARK_HYPOXIA	ENO2, UGP2, NDRG1, TNFAIP3, VHL, JUN, NOCT, IER3, PIM1, SULT2B1, PRKCA, EGFR, INHA, ERRFI1, PGM1, SLC2A1, SIAH2, ANKZF1, MAP3K1, KLF6, ALDOC, PNRC1, GCNT2, PFKP, ATP7A, TPST2, FOS, MAFF, RRAGD, IRS2, ADORA2B, DUSP1, KDM3A, PFKL, ZFP36, SDC4,	116	-0.339695	-1.43852	0.0140845	0.0598727	0.519	2052	tags=31%, list=24%, signal=40%
HALLMARK_UV_RESPONSE_DN	BCKDHB, MIOS, VLDLR, PTEN, GRK5, ATRN, MAP1B, ATP2B1, DLG1, NEK7, MRPS31, PTPN21, SCAF8, ZMIZ1, ADD3, NFKB1, SYNE1, CACNA1A, CDC42BPA, PRKCA, TOGARAM1, AKT3, IGF1R, YTHDC1, LDLR, SLC7A1, SIPA1L1, FHL2, LAMC1, ADORA2B, ABCC1, RGS4, PRDM2, MTA1, DUSP1, RASA2, DBP, INSIG1,	81	-0.352517	-1.40952	0.0413625	0.0732317	0.612	2898	tags=47%, list=34%, signal=71%
