# Supplementary material for: A role and mechanism for redox sensing by SENP1 in β-cell responses to high fat feeding
Source: Nat Commun. 2024 Jan 6;15:334. doi: 10.1038/s41467-023-44589-x (PMC10771529; doi:10.1038/s41467-023-44589-x)
Supplement: Supplementary file 8 — Supplementary Data 5 [file 41467_2023_44589_MOESM8_ESM.xlsx]

## Sheet: Sheet1
The DNA cloning to make E. coli expression plasmids of wild type or mutant human SENP1 catalytic domain
PCR primers and a template to amplify the cDNA of wild type SENP1 catalytic domain	SENP1 Catalytic-F: 5’-GCATCACCATCACCATCACTCTAGAGAATTTCCTGAAATTACAGAGGAAATGGAGA-3’ SENP1 Catalytic-R: 5’-AGAACCACCACTTCCACCGGATCCTCATCACAAGAGTTTTCGGTGGAGG-3’ Template: Full size human SENP1 cDNA (NM_014554.2) in pCM6-XL5, purchased from Origene
Primers and a template for C535S mutagenesis primers by overlapping extension	C535-F: 5’- CCATTCACCTGGGAGTACACTGGTCTCTAGCTGTTGTGGACTTTAGAAAGAAG -3’ C535S-R: 5’-CCAGTGTACTCCCAGGTGAATGG-3’ Template: pT7JLH-wild type SENP1 catalytic domain
Primers and a template for C603S mutagenesis primers by overlapping extension	C603-F: 5’- GATTCCTCAGCAGATGAATGGAAGTGACTCTGGGATGTTTGCCTGCAAATATGCTG-3’ C603S-R: 5’-AGTCACTTCCATTCATCTGCTGAGGAATC-3’ Template: pT7JLH-wild type SENP1 catalytic domain
Primers and a template for C613S mutagenesis primers by overlapping extension	C613-F: 5’-GATGTTTGCCTGCAAATATGCTGACTCTATTACCAAAGACAGACCAATCAACTTCAC -3’ C613S-R: 5’-AGTCAGCATATTTGCAGGCAAACATC-3’ Template: pT7JLH-wild type SENP1 catalytic domain
Primers and a template for C560S mutagenesis primers by overlapping extension	C560S-F: 5’-GCAGAATACTCTTGCAATACCTAAAGCA-3’ C560S-R: 5’-ATTGCAAGAGTATTCTGCTGGCTTCATTGTTTATCCCACC-3’ Template: pT7JLH-wild type SENP1 catalytic domain
Primers and a template for C608S mutagenesis primers by overlapping extension	C608S-F: 5’- GTGGGATGTTTGCCAGCAAATATGCTGACTGTATTACCAAAGACAG 3’ C608S-R: 5’- GGCAAACATCCCACAGTCACTT-3’ Template: pT7JLH-wild type SENP1 catalytic domain
Primers and a template for C535S/C608S mutagenesis primers by overlapping extension	C535S/C608S-F: 5’- CCATTCACCTGGGAGTACACTGGTCTCTAGCTGTTGTGGACTTTAGAAAGAAG-3’ C535S/C608S-R: 5’-ACCAGTGTACTCCCAGGTGAATGG-3’ Template: pT7JLH-SENP1 C608S catalytic domain
Primers and a template for C603S/C613S mutagenesis primers by overlapping extension	C603S/C613S-F: 5’- GATTCCTCAGCAGATGAATGGAAGTGACTCTGGGATGTTTGCCTGCAAATATGCTG-3’ C603/C613SS-R: 5’-GTCACTTCCATTCATCTGCTGAGGAATC-3’ Template: pT7JLH-SENP1 C613S catalytic domain
Primers and a template for H533S/C535S mutagenesis primers by overlapping extension	H533S/C535S-F: 5’- GCCCATTCACCTGGGAGTATCCTGGTCTCTAGCTGTTGTGGACTTTAGAAAGAAGA-3’ H533S/C535S-R: 5’-AGACCAGGATACTCCCAGGTGAATGGGC-3’ Template: pT7JLH-SENP1 C535S catalytic domain
Primers and a template for C535S/D550S mutagenesis primers by overlapping extension	C535S/D550S-F: 5’- TTGTGGACTTTAGAAAGAAGAATATTACCTATTACTCCTCCATGGGTGGGATAAACAATG-3’ C535S/D550S-R: 5’- ggaGGAGTAATAGGTAATATTCTTCTTTCTAAAGTCCACAAcag-3’ Template: pT7JLH-SENP1 C535S catalytic domain
Primers and a template for H533S/C608S mutagenesis primers by overlapping extension	H533S/C608S-F: 5’-GCCCATTCACCTGGGAGTATCCTGGTGTCTAGCTGTTGTGGA-3’ H533S/C608S-R: 5’-GGATACTCCCAGGTGAATGGGC-3’ Template: pT7JLH-SENP1 C608S catalytic domain
Primers and a template for D550S/C608S mutagenesis primers by overlapping extension	D550S/C608S-F: 5’- TTGTGGACTTTAGAAAGAAGAATATTACCTATTACTCCTCCATGGGTGGGATAAACAATG-3’ D550S/C608S-R: 5’- GGAGGAGTAATAGGTAATATTCTTCTTTCTAAAGTCCACAACAG-3’ Template: pT7JLH-SENP1 C608S catalytic domain
Primers and a template for H533S/C603S mutagenesis primers by overlapping extension	H533S/C603S-F: 5’-GCCCATTCACCTGGGAGTATCCTGGTGTCTAGCTGTTGTGGA-3’ H533S/C603S-R: 5’-GGATACTCCCAGGTGAATGGGC-3’ Template: pT7JLH-SENP1 C603S catalytic domain
Primers and a template for D550S/C603S mutagenesis primers by overlapping extension	D550S/C603S-F: 5’- TTGTGGACTTTAGAAAGAAGAATATTACCTATTACTCCTCCATGGGTGGGATAAACAATG-3’ D550S/C603S-R: 5’- GGAGGAGTAATAGGTAATATTCTTCTTTCTAAAGTCCACAACAG -3’ Template: pT7JLH-SENP1 C603S catalytic domain
Primers and a template to make wild type SENP1 catalytic domain without Hisx6 tag	SENP1 Catalytic No Hisx6-F: 5’-TATACATATGGAATTTCCTGAAATTACAGAGGAAATGG-3’ SENP1 Catalytic No Hisx6-R: 5’-TATATCTAGATCACAAGAGTTTTCGGTGGAGG-3’ Template: Full size human SENP1 cDNA (NM_014554.2) in pCM6-XL5, purchased from Origene
he DNA cloning to make E. coli expression plasmid of human metallothionein 1X
Primer for reverse transcription	RT primer of Metallothionein 1X: 5’-TGAGAGCACAGCTGTCCTG-3’
PCR primers	MT1X-F: 5’-GTTTAACTTTAAGAAGGAGATATACATATGATGGACCCCAACTGCTCCTGCT-3’ MT1X-R: 5’-ACTTCCACCGGATCCTCAGGCACAGCAGCTGCACTT-3’
The DNA cloning to make E. coli expression plasmid of human Glutaredoxin 1
Primer for reverse transcription	RT primer of GRX1: 5’-TTACTGCAGAGCTCCAATCTGCTTTAG-3’
PCR primers	GRX1-F: 5’- GCATCACCATCACCATCACTCTAGAATGGCTCAAGAGTTTGTGAACTGCA-3’ GRX1-R: 5’- CCACCACTTCCACCGGATCCTTACTGCAGAGCTCCAATCTGCTTTAG-3’
The DNA cloning to make E. coli expression plasmid of Hisx6-SUMO-mCherry
PCR primers	Nde1-H6-F: 5’-TATACATATGCATCATCACCATCACCACACG-3’ SUMO1-Xba1-Not1-R: 5’-TATAGCGGCCGCACCTCTAGAAACTGTTGAATGACCCCCCGTTTGT-3’
PCR primers	Xba1-mCherry-F: 5’-TATATCTAGAATGGTGAGCAAGGGCGAGGAG-3’ mCherry-Not1-R: 5’-TATAGCGGCCGCCTAGTACAGCTCGTCCATGCCGC-3’
