# Supplementary material for: A role and mechanism for redox sensing by SENP1 in β-cell responses to high fat feeding
Source: Nat Commun. 2024 Jan 6;15:334. doi: 10.1038/s41467-023-44589-x (PMC10771529; doi:10.1038/s41467-023-44589-x)
Supplement: Supplementary file 10 — Source Data [file 41467_2023_44589_MOESM10_ESM.xlsx]

## Sheet: Figure 1a
Figure 1a	ND; 21-45 years, BMI<25 (black)				ND; 21-45 years, BMI>25 (red)				T2D; 21-45 years, BMI>25 (grey)
	Glucose				Glucose				Glucose
	1 mM	10 mM	16.7 mM		1 mM	10 mM	16.7 mM		1 mM	10 mM	16.7 mM
Insulin secretion (% of content)	0.0684788	0.850437	1.61701		1.5181		6.25128		0.472905		2.20395
	0.156397	1.86855	2.10814		1.66633		4.12303		0.20022	0.387812	0.513426
	0.837557	2.19801	1.8004		0.104821		0.606026		1.45641	0.938123	1.01896
	0.220086	2.28297	2.54396		0.342865		3.17367		0.104821		0.606026
	0.162567	0.939298	0.651064		0.084414		0.484296		0.103743	1.66947	0.661277
	0.164642	1.37551	1.2249		0.237579		0.596636
	0.193725	0.671897	1.19869		1.04259	2.90847	2.92092
	0.388813	0.738994	1.46391		0.225959	6.06732	3.85882
	0.0828237	0.673433	1.05177		0.23342	1.48878	1.67997
	0.0666313	1.15722	1.81004		0.273391	6.33134	3.95778
	0.438514	2.50663	2.48589		1.17997	3.81189	9.19616
	0.149209	1.74036	2.18961		0.612021	2.17406	2.67732
	0.115061	0.282356	0.337813		0.305779	2.50828	3.62622
	0.251682	0.896996	0.989052		1.26836	1.47435	2.40512
	0.0743903	0.81918	0.904418		0.586255	1.40876	1.10585
	0.475319	0.853638	1.04786		0.201469	0.88073	1.39168
	0.539355	1.08265	0.928746		0.400882	2.15829	1.83474
	0.124018	0.719664	1.00137		0.321149	2.92714	2.61674
	0.807805	1.87529	1.46091		0.288116	1.24442	1.59412
	0.0308383	0.769194	1.20041		0.229761	1.53959	0.8064
	0.285894	1.03797	1.14051		0.291646	2.31687	2.95036
	0.936941	2.62644	2.35634		0.0711942	2.17247	2.15151
	0.482427	0.677564	0.806745		0.192663	1.35435	1.51206
	0.0687393	0.456976	0.562645		0.082472	1.97165	1.41572
	0.068205	0.374735	0.325773		0.0954077	0.95699	1.28898
	0.268161	0.588877	0.664196		0.0730093	0.290444	0.352766
	0.329129	1.92897	1.31538		0.0964577	0.493953	0.651167
					0.60727	1.85336	1.95066
					0.0713512	0.697394	0.837422
					0.326086	2.96215	3.48074
					0.316142	1.00418	1.32747
					0.247407	0.43036	0.516669
					0.064457	0.660675	0.337662
					0.241459	0.573317	0.608658
					0.278494	1.05704	1.08865
					0.0598273	1.04857	1.0538
					0.568521	1.66395	1.44162
					0.415398	1.09075	2.29296
					0.161495	1.02179	0.900201
					0.0138072	0.15823	0.247334
					0.38425	0.952637	0.777614
					0.122663	2.16874	2.43009
					0.350809	0.599319	0.723664
					0.37507	0.894737	1.53685
					0.178273	1.85311	1.9178
					0.0516782	0.312994	0.324762
					0.199893	1.20891	1.47591

## Sheet: Figure 1b
Figure 1b	ND; 21-45 years, BMI<25 (black)				ND; 21-45 years, BMI>25 (red)				T2D; 21-45 years, BMI>25 (grey)
	Glucose				Glucose				Glucose
	1 mM	5 mM	10 mM		1 mM	5 mM	10 mM		1 mM	5 mM	10 mM
Exocytosis (fF/pF)	7.32	19.34	24.5		17.85	4.08	10.34		0.93	-0.9	4.41
	7.22	3.27	83.2		37.32	2.53	63.01		1.79	2.66	12.74
	21.6	8.67	61.33		18.32	10.94	7.58		7.33	2.66	4.68
	5.9	9.11	38.63		-2.3	6.91	9.99		4.1	9.58	3.8
	8.56	74.71	77.54		12.34	3.41	20.99		5.02	0.9	6.76
	8.93	1.8	54.49		7.05	14.02	12.16		-0.5	10.34	13.93
	8.33	13.06	15.84		1.92	1.93	2.21		6.45	5.77	6.84
	3.25	12.68	28.7		8.23	32.36	25.73		2.18	10.55	9.83
	2.59	53.26	55.19		6.92	35.4	24.39		17.06	16.49	33.34
	1.48	1.91	22.75		14.71	10.33	13.73		13.9351	11.75	32.31
	0.58	12.31	35.4		5.22	2.24	22.79		4.97268	0.97	33.59
	12.73	46.49	24.73		1.75	19.87	74.92		2.73743	27.36	10.47
	13.73	58.05	32.71		13.78	19.87	38.31		0.375642	19.59	-2.34646
	-0.58	22.82	6.89		8.59	9.66	48.16		4.65519	28.41	23.3073
	5.52	43.79	12.81		19.05	16.51	14.23		19.6222	18.76	4.04318
	-1.28	65.78	48.01		1.96	1.53	14.88		2.95872	-1.28	16.405
	2.96	1.6	-2.7		4.46	53.23	21.69		20.2631	16.56	-1.28511
	4.35	8.32	30.12		13.68	56.02	85.05		0.698636	26.98	0.715033
	0.86	13.81	29.08		17.85	43.61	37.69		-4.61	1.27	7.33141
	12.34	17.11	23.69		10.05	3.92	65.61		-1.81	4.06	26.18
	14.38	16.02	5.54		20.66	23.68	11.22		9.55	3.81	33.23
	24.21	34.29	21.33		22.55	42.3	3.66		-0.56	7.8	38.31
	6.31	33.36	38.47		35.09	27.64	20.21			-2.34	39.87
	-4.94	25.54	31.62		57.44	53.45	35.73			8.56	20.58
	3.12	10.73	28.83		8.19	5.5	16.45			3.38	13.23
	16.09	3.63	14.71		7.96	19.14	13.09			3.83
	1.21	16.06	8.55		13.67	39.71	28.05			9.66
	3.67	16.01	5.6		2.29	7.74	-0.34			16.51
	-5.17	44.45	11.87		8.16	15.48	-0.94			1.53
	3.49	10.75	13.43		2.23	37.37	14.64			19.55
	1.46	24.73	23.22		-1.45	30.14	25.39			-1.3
	5.53	28.51	5.48		0.68	35.22	85.05			1.13
	8.27	75.31	4.12		0.56	78.2	40.42			14.13
	10.97	48.18	3.58		32.66	18.59	24.87			14.22
	13.9833	1.76	10.09		11.25	24.63	28.2			0.81
	11.1787	31.56	6.76		13.73	5.57	36.94			-2.41
	7.63002	7.46	2.08		4.11	27.96	14.55
	9.94384	17.12	28.01		45.11	12.2	14.25
	9.75422	8.16	7.47		5.93	13.73	10.66
	2.25836	5.09	11.31		-0.42	10.37	60.34
	-3.26756	19.8	14.57		18.48	29.18	36.69
	2.64614	12.58	37.69		31.92	22.98	24.21
	2.65816	18.69	24.22		2.72	9.64	64.48
	4.65225	23.91	3.53		19.27	37.62	45.79
	15.5624	22.25	1.55		8.88	8.28	69.95
	2.94788	8.57	-0.33		9.7	87.65	90.08
	1.61486	6.77	2.77		1.86	9.79	95.58
	-1.48	31.39	76.4303		8.6	11.94	68.49
	-0.19	-2.41	6.01605		4.97	27.79	21.31
	4.26371	0.3	9.84842		0.68	11.67	12.85
	2.01845	1.65	8.0479		14.76	8.43	10.46
	0.278186	7.51	15.0309		2.77	35.88	6.36
	1.89814	2.07	5.36653		-3.77	56.51	17.8
	-1.81051	5.68	9.58792		14.23	81.29	15.47
	18.8692	10.785	17.2145		-0.03	0	17.39
		7.51001	60.2557		-2.43	5.22	22.75
		18.8554	20.1166		56.42	13.19	18.93
		27.4635	5.78497		33.71	2.15	8.07
		10.4735	11.6022		72.74	11.95	7.86
		20.2677	23.9841		64.8	21.58	-0.36
		3.71995	-0.752872		81.61	11.35	0.74
		12.5894	75.11		72.54	14.25	4.74
		19.9	22.61		40.54	-3.1	25.29
		0.04	-2.11		61.74	3.87	2.18
		-3.42	54.56		5.94	12.36	-2.84
		10.36	-3.09		86.21	8.87	15.22
		30.92	-0.73		11.96	12.85	24.02
		47.98	5.49		10.29	4.02	49.61
		26.66	9.73		0.65	20.51	20.71
		24.42	43.46		9.05	20.45	41.41
		7.29	9.15		3.3389	3.26	8.12
		61.6	15.47		4.18744	4.88	24.07
		32.8	2.45		3.00198	17.43	33.75
		3.59	47.09		9.50096	15.82	7.99
		6.86	10.23		14.3132	0.89	11.83
		3.06	3.26		18.9675	15.15	39.92
		11.96	10.44		11.2972	18.21	6.23
		25.24	3.28		19.0424	43.06	22.89
		5.51	9.48		8.41992	18.84	4.3
		8.48	27.2543		-1.72012	4.72	7.85
		6.76	33.4947		4.01232	8.43	9.01
		13.01	18.3305		9.13398	18.68	8.51
		6.43	22.8172		11.449	-0.39	20.7361
		14.1	45.3159		46.2034	7.14	-1.86132
		2.15	17.9382		42.7257	27.8	-0.467635
		7.61	30.4066		11.4129	53.45	50.7235
		7.84	3.84948		0.340733	2.28	29.6491
		2.39	25.2714		17.3412	-0.55	0.11805
		28.73			11.4967	18.36	9.41644
		9.85			0.489443	15.14	19.4696
		43.25			-1.74129	2.78	6.59764
		41.38			0.475679	35.04	19.407
		39.55			9.62311	1.51	5.18852
		4.18			0.957141	21.15	13.7139
		36.86			10.5249	26.09	0.478857
		5.67			11.8947	7.49	7.838
		18.12			3.35	18.7	24.2382
		5.04			3.63	23.31	11.935
		13.92			6.77	13.8	16.9171
		24.86			32.24	28.92	72.3963
		14.62			5.6	10.51	70.9093
		6.05			9.9	6.97	26.7988
		7.85			4.1	1.78	46.5561
		8.09			-3.2679	56.15	1.99
		0.52			10.6501	30.27	11.53
		21.27			12.9845	3.16	-0.07
		11.41			-4.0069	10.77	0.64
		0.7			27.5559	37.23	3.37
		7.3			0.693	3.68	15.81
		6.81			24.8129	0.14	-0.09
		12.09			23.7252	33.59	5.43
		18.21			-3.382	3.71	-1.68
		-0.91			-3.58065	8.36	6
		25.07			7.00539	7.57	13.44
		33.63			9.74712	12.36	5.38
		53			3.71325	9.25	2.67
		22.64			28.4406	9.22	11.38
		13.42			38.154	0.98	5.15
		5.35			2.13138	14.59	18.99
		-1.47			1.04999	15.49	13.2
		22.82				0.7	14.72
		8.79				-0.09	18.15
		-1.1				1.51	4.39
		4.05				9.95	19.97
		4.78				25.17	15.68
		6.2				8.97	12.19
		6.71				6.31	7.98
		3.88				3.3	1.3
		1.82				11.97	1.63
		1.4				14.02	15.91
						33	2.1
						5.11	79.44
						27.22	11.7
						21.53	33.1
						28.37	4.1
						5.78	8.4
						69.77	21.1
						7.84	19.2
						0.47	10.2496
						3.34	17.5658
						21.71	20.7403
						5.79	14.4708
						7.92	21.4294
						12.35	2.23949
						7.24	15.6401
						7.66	31.856
						4.49	4.46586
						31.19	27.3147
						31.68	16.8533
						3.88	35.6313
						0.89	13.7738
						0.51
						9.34
						16.36
						-1.35
						2.15
						12.5921
						29.6629
						12.0208
						17.4175
						15.9244
						17.5505
						7.25715
						2.09
						-1.62
						5.54
						0.94
						1.24
						10.06
						4.48
						-4.06
						34.71
						0.19
						3.52
						-0.26
						-0.38
						-0.03
						33.91
						-3.95
						-0.21
						6.36
						9.6
						3.18
						5.15
						19.68
						13.3
						4.05
						14.66
						76.06
						-6.11
						-1.53
						2.55
						0.99
						6.74
						6.08
						8.48
						3.98
						7.12
						0.03
						-1.57
						27.41
						16.29
						5.68
						10.18
						3.44
						3.42
						8.37
						22.17
						1.53
						6.42
						10.03
						5.6
						25.93
						41.28
						1.38
						7.7
						39.14
						66.16
						11.05
						14.38
						7.7
						1.96
						2.23
						-0.78
						11.92
						13.14
						13.65
						0.58
						22.93
						3.73
						-1.5
						10.69
						4.44
						0.13
						15.82
						3.93
						2.88
						5.29
						8.1
						56.06
						-3.25
						2.2
						11.08
						11.04
						0
						6.41
						1.2
						9.94
						19.6
						57.5
						13.62
						12.05
						1.89
						12.82
						5.48

## Sheet: Figure 1c
Figure 1c	ND; >45 years, BMI<25 (black)				ND; >45 years, BMI>25 (red)				T2D; >45 years, BMI>25 (grey)
	Glucose				Glucose				Glucose
	1 mM	10 mM	16.7 mM		1 mM	10 mM	16.7 mM		1 mM	10 mM	16.7 mM
Insulin secretion (% of content)	0.219304		0.906058		0.644561		3.04487		0.149187	0.728825	0.913811
	1.67058		4.76754		0.977521		1.35946		0.156316		0.452849
	0.131974		0.659977		2.05719		5.28535		0.0745275	0.539228	0.354595
	0.247585		2.42929		0.736854		3.81638		1.2654	1.40706	1.58927
	0.856768		0.787606		2.58257		4.43501		0.186799	2.65451	2.37646
	0.163986		1.37066		0.209161		4.07578		0.119488	0.726408	1.52683
	0.196391		0.941852		0.3675		1.15841		0.19435	0.413084	3.08271
	2.34225		2.00537		0.112238		2.3024		0.0740415	0.413588	0.635118
	0.247501		0.443115		0.111277		0.545599		0.10463	0.273246	0.300066
	0.0413197	0.494217	0.794754		0.116223		1.89265		0.588074		3.85029
	0.269985	0.269326	1.15621		0.188319		3.0329		0.0613593	0.531555	0.442531
	0.0633057	0.209935	0.488999		0.127789		0.904059		0.306284	0.831737	0.928595
	1.55548	2.46631	4.49881		0.0693268		1.03231		0.0816502	0.459204	1.0429
	0.164402	2.31121	1.63502		1.95979		1.86846		0.186205	1.18816	0.228301
	0.336718	2.96247	0.610019		0.0397567		0.74089		0.178316	0.286693	0.327205
	0.280203	0.42038	0.319294		0.0888757		1.46134		0.13796	0.864494	0.843793
	0.112289	1.99964	0.429935		0.119173		1.17791		0.269469		0.729626
	0.780166	2.04192	2.93267		1.49343		0.466574		0.0952183	0.27915	0.35882
		1.23538			0.0495983		0.523714		0.184684	3.60734	3.28408
	0.645954	3.03765	3.4242		0.307699		1.83729		0.468235	1.41782	2.42609
	0.607142	0.55962	4.47663		0.156316		0.452849		1.38861	1.91186	0.426219
	0.130991	1.91661	0.419125		0.174242	0.455026	0.675649
	0.0653843	0.59277	2.50293		0.184795	2.21717	2.87246
	0.153681	0.158857			0.056155	1.22296	0.787177
	0.363631	0.696757	1.44992		0.473853	0.833311	1.21826
	0.590719	0.859793	3.48133		0.0256196	0.121447	0.308868
	0.0718018	0.252681	0.776193		0.0473737	1.89564	1.99561
	0.110125	0.737384	2.40114		0.219888	1.1424	1.63197
	0.0969197		0.795679		0.153909	1.70222	1.61143
	0.742919	3.11598	1.02466		0.255985	1.47633	2.15623
	0.655882	1.85461	0.715104		0.191851	2.5188	1.90275
	0.218511	0.393994	1.02079		0.584618	4.68243	3.8309
	0.0931292	0.380515	0.309464		0.468235	1.41782	2.42609
	0.302761	0.727453	1.01109		0.884645	2.66588	2.96628
	0.119541	0.283065			1.35552	2.12368	4.55489
	0.270437	0.38629	1.36985		0.371292	2.91486	5.2315
	0.325588	1.84349	1.13366		0.160202	2.61046	3.64467
	0.0669232	0.512369	0.192619		0.509632	2.75557	4.32628
	0.160518	1.00479	0.763517		0.102552	2.18827	1.91265
	0.199171	1.31747	0.768846		0.251427	2.44844	4.29307
	0.153199		0.720611		0.562822	1.45288	1.9326
	0.186088	0.202273	0.764093		0.266999	0.511094	0.87288
	0.311673	1.03819	1.72033		0.089676	3.25837	2.67527
	0.272419	2.25685	0.471343		0.129136	0.138633	2.21698
	0.112162	0.227211	1.1766		0.0589187	1.00946	1.47485
	0.106498	0.660551	0.626086		0.141971	1.32648	1.87515
	0.114359	0.545897			0.159752	0.718696	0.870897
	0.121908	1.66063	0.160225		0.293287	0.906805	1.01086
	0.422644	0.888017	0.533638		0.563523	0.469088	1.03111
	0.384364		2.73741		0.272342	0.385431	0.527107
	0.086734	0.288531	0.224099		0.78169	1.09986	2.27811
	0.153436	0.499953	0.591879		0.696111	2.30947	1.41459
	0.308064	0.240297	0.879461		0.51256	3.27851	3.45753
	0.243311	0.825026	2.10764		0.384851	1.17851	1.64503
	0.135242	0.558764	0.680726		0.278136	0.992054	1.71865
	0.219104	0.655549			0.13796	0.864494	0.843793
	0.592558	0.731801	0.313938		0.645807	0.224715	0.322408
	0.278016	0.847851	0.717151		0.286434	0.719626	0.813194
	0.208064	0.459633	0.29365		0.15987	1.26879	1.43157
					0.206112	0.843064	1.04361
					0.398406	1.10214	1.49462
					0.16438	0.340087	1.49673
					0.118606	1.10379	1.31029
					1.43969	3.21728	3.70062
					0.412981	2.68093	4.36563
					0.262109	1.60486	1.181
					0.068537	0.950105	0.86824
					0.0622882	1.02048	0.823663
					0.251291	1.74548	2.23482
					0.076928	1.1591	0.460975
					0.0242423	1.01982	0.88673
					0.529562	0.929949	1.39957
					0.184684	3.60734	4.90567
					0.134771	0.923084	2.09327
					2.09706
					0.0277108	0.212177	0.243634
					0.318564	0.236813	0.5979
					0.137636	0.403673	0.48918
					0.899717	0.701944	1.08352
					0.150304	1.94481	2.31111
					0.0541355	0.934049	1.614
					0.339322	1.11238	1.78156
					0.164274	0.756244	0.819088
					0.834904	0.397777	0.292199
					0.994944		8.27736
					0.490318	1.06765	1.54801
					0.557168	0.596078	0.517617
					0.119881	0.879472	1.0209
					0.589317	1.31752	1.47274
					0.133334	1.58579	2.0255
					0.173815	0.938946	1.28745
					0.921005	1.0691	1.98436
					0.861026	1.63456	1.85886
					0.664488	2.17376	2.30253
					0.185352	0.256614	0.366765
					0.165439	1.45194	1.98666
					0.364874	0.773672	0.924202
					0.192792	0.518401	0.420553
					0.126965	1.19898	1.00562
					0.128438	1.47927	1.98603
					0.225777	0.452478	0.672362
					0.0912247	0.419395	0.968646
					0.285039	0.811566	0.62072
					0.165268	0.385859	0.726092
					0.161175	0.35631	0.272366
					0.355623	0.768835	0.974461
					0.113134	0.651116	1.04115
					0.29331	1.93728	2.88811
					0.362847	1.33386	1.43302
					0.308593	0.936314	0.803696
					0.195511	0.575458	0.990033

## Sheet: Figure 1d
Figure 1d	ND; 21-45 years, BMI<25 (black)				ND; 21-45 years, BMI>25 (red)				T2D; 21-45 years, BMI>25 (grey)
	Glucose				Glucose				Glucose
	1 mM	5 mM	10 mM		1 mM	5 mM	10 mM		1 mM	5 mM	10 mM
total exocytosis (fF/pF)	14.25	-2.58	33.59		1.62	77.21	40.08		32.9363	-3.64	11.1622
	35.7	11.55	70.53		5.58	12.89	19.99		18.494	6.57	49.9493
	28.7	7.23	19.22		5.54	37.84	7.65		-0.297807	-1.4	5.83935
	11.88	2.39	24.4		15.03	71.46	7.68		2.8	9.42	62.2469
	15.74	14.7	55.29		4.35	17.02	41.66		10.67	4.1	16.9068
	24.49	33.2	45.8		4.13	34.13	25.12		10.09	3.86	38.612
	-1.42	25.76	14.37		9.3	8.95	49.12		10.97	-2.42	5.93
	2.55	44.72	18.68		5.83	23.61	14.59		10.67	25.95	16.1
	4.15	18.41	29.55		-2	1.83	42.77		20.96	-2.27	4.14
	7.75	13.02	19.86		4	3.14	3.52		1.63	18.57	2.07
	14.2	10.87	31.06		5.81	72.15	9.24		-1.09	3.81	14.52
	3.12	14.2	22.15		10.81	4.43	10.62		13.1	11.92	4.21
	5.64	23.97	20.98		1.43	8.31	35.08		-0.94	13.4	42.8
	-0.31	34.83	43.06		-1.81	16.45	77.91		3.57	8.53	74.17
	3.42	27.43	42.27		2.23	14.48	64.11		3.08	9.82	53.25
	3.41	17.26	23.05		-1.45	2.18	62.58		9.66	9.36	32.51
	6.17	40.32	11.95		9.51	8.71	40.5		10.7	33.28	33.29
	18.77	14.86	33.48		-1.31	8.13	74.17		18.36	51.68	23.86
	15.64	58.41	34.19		2.19	26.36	20.09		2.72	5.01	3.17
	-3.44	35.23	51.63		6.82	160.92	28.06		2.06	19.54	6.02
	11.22	23	15.43		4.67	58.82	11.47		-0.14	-0.68	20.69
	43.06	12.93	45.1		0.21	20.79	15.47		22.64	0.24	6.86
	8.45	20.85	30.55		11.02	25.54	49.5		-0.59	1.08	4.33
	3.63	17.23	31.24		-0.52	16.29	28.6		26.35	6.66	22.41
	4.66	14.85	5.74		5.24	27.44	36.89		-1.29	5.72	73.85
	6.8	48.25	14.68		0.87	50.97	27.18		-2.6	6.08	2.16
	1.54	-4.47	5.53		13.58	42.06	31.44		1.56	36.69	9.16
	-0.12	9.87	2.9		5.36	38.25	29.11		8.52	17.39	44.71
	-1.38	6.32	3.06		1.75	3.75	22.07		5.86	-5.59	47.46
	8.72	-1.49	10.46		1.39	10.08	19.67		10.33	14.04	12.18
	7.5	12.38	4.02		3.41	37.6	55.78		1.86	57.99	7.36
	15.94	3.27	12.45		14.04	40.37	18.69		1.23	21.42	27.18
	9.04	8.84	35.47		0	3.62	14.71		4.69	44.8	0.44
	17.78	21.04	41.68		0.54	12.4	5.3		6.34	18.17	-0.19
	21.25	9.23	8.03		12.34	87.94	1.51		15.33	-3.09	0.25
	13.82	7.02	24.86		5.37	10.77	3.29		4.27	-1.36	4.73
	14.93	2.88	20		6.56	14.74	-1.02		-3.17	-0.18	0.29
	5.23	36.41	34.5		24.32	9.49	17.38		8.24	23.06	4.19
	8.53	14.37	2.48		11.93	4.73	2.67		1.79	12.98	15.44
	13.05	1.9	64.69		7.81	39.76	5.17		0.17	41.58	7.69
	6.26	7.46	21.94		1.8	18.02	1.95		2.74	0.82	28.32
	6.78	1.95	49.73		5.5	12.1	16.58		0.04	32.93	27.87
	-1.6	8.28	39.52		-1.49	21.02	9.6		25.22	35.75	26.03
	34.5	9.19	22.52		2.99	14.08	9.35		4	41.27	-1.47
	-1.65	15.73	36.49		19.03	20.67	88.21		1.15	19.23	13.54
	-0.49	39.75	40.7		3.27	6.7	67.11		2.38	5.91	20.85
	-2.43	3.91	24		-2.7	4.53	35.03		0.26	9.53	7.24
	18.91	33.15	10.42		28.43	11.01	16.64		24.36	39.55	9.06
	11.23	82.81	29.34		6.19	23.25	9.78		13.68	34.22	4.06
	0.95	23.97	3.22		33.38	21.63	8.11		11.11	42.96	18.68
	6.76	19.4	15.6		2.61	15.54	0.16		12.5	9.65	16.21
	2.85	11.82	15.55		23.12	7.1	2.9		3.09	24.75	7.37
	6.76	3.62	32.84		40.86	8.74	6.96		8.5	-0.93	9.69
	2.85	16.39	63.35		12.9	62.09	26.54		5.16	23.04	8.28
	-0.17	4.68	57.83		6.18	14.92	35.51		4.4094	2.51	14.76
	22.93	21.82	94.3		10.32	10.8	29.84		3.9706	37.79	15.58
	24.25	-0.68	77.15		14.8	3.16	21.27		-4.7497	12.51	32.56
	5.09	8.12	0.67		2.53	10.53	24.57		7.7091	17.24	10.96
	18.67	21.99	45.17		22	17.37	30.25		0.2318	33.03	5.16
	-0.17	5.97	2.92		10.21	26.01	9.95		32.5795	14.91	6.66
	4.66	9.06	26.86		11.63	44.35	16.6		4.8877	1	0.15
	7.05	21.9	62.3		13.65	25.53	22.48		9.76	18.26	4.55
	1.01	16.37	0.57		13.84	16.88	40.12		1.79	7.48	7.41
	5.63	36.33	29		23.37	74.41	38.53		-4.71	2.12	4.13
	1.3	-7.57	13.39		2.01	21.34	52.95		27.43	32.21	2.45
	-1.45	7.03	8.01		2.24	50.33	41.49		22.33	26.48	29.47
	3.37	38.21	13.45		2.42	3.69	6.48		-3.37	11.2	14.27
	4.31	53.92	4.69		39.12	8.22	31.4		1.96	4.06	4.01
	15.69	29.86	8.63		-2.64	18.87	5.23		0.35	10.58	6
	20.25	61.14	0.09		-0.9	7.79	19.967		-0.43	20.24	38.73
	47.99	5.85	15.17		11.51	19.59	39.83		5	7.95	8.81
	9.08	7.68	3.21		-2.25	5.74	37.14		2.08	4.73	12.19
	26.52	18.86	16.58		0.36	72.64	0.55		7.64	20.41	22.1206
	46.03	13.75	4.69		0.94	20.15	2.93		27.32	7.58	14.6269
	25.33	1.6	10.1		6.31	-1.67	13.18		29.4	30.78	2.0406
	30.99	11.73	27.15		8.86	16.1	1.74		12.34	9.47	5.5654
	20.43	9.62	27.85		4.09	36.88	6.49		24.24	6.46	15.7681
	29.3	47.83	50.15		6.72	43.29	-2.23		1.11	10.6848	-2.4969
	12.55	42.08	28.45		5.1	57.15	4.65			49.1735	8.22
	25	24.83	18.96		20.87	40.78	4.37			20.7042	2.86
	4.43	16.54	40.53		-0.01	7.37	-2.06			-0.7221	20.21
	13.73	35.83	10.93		3.94	8.91	3.15			14.0724	43.11
	12.92	27.91	18.64		4.26	16.12	55.58			2.5783	25.03
	0.33	12.7	2.21		11.46	3.35	20.76			-0.4545	30.51
	29.07	27.54	2.66		7.78	35.96	10.55			36.46	33.34
	2.7	26.33	8.48		13.21	21.99	24.19			15.55	5.37
	2.33	19.72	19.6		-2.65	21.31	-0.32			22.68	0.45
	24.65	9.38	33.37		32.47	11.86	15.16			9.02	3.84
	8.4	3.98	13.17		1.76	48.34	0.53			16.43	7.36
	18.03	-4.87	36.42		2.97	115.15	13.26			35.35	-5.35
	3.02	-1.97	41.89		13.3	38.12	35.58			3.87	3
	35.58	69.92	59.02		8.03	28.66	16.25			2.43	2.99
	6.81	63.46	17.69		55.09	16.97	11.05			17.61	4.14
	8.91	10.22	27.79		10.05	39.39	8.17			-1.86	11.74
	28	14.15	37.17		0.02	23.53	4.4			1.57	3.37
	9.18	10.53	38.39		2.11	9.55	11.89			5.46	-2.07
	0.48	29.04	80.28		11.22	27.76	-2.64			5.89	3.04
	1.57	17.32	14.92		-2.03	8.72	12.45			2.64	1.43
	14.48	93.6	16.57		5.18	10.71	-1.06			6.9	-2.5
	6.98	24.19	7.02		11.64	13.06	18.22			14.46	-3.55
	13.65	14.05	2.93		1.68	16.71	7.86			1.27	-0.97
	14.75	13.05	29.07		7.62	27.78	21.92			2.64	13.13
	5.49	11.39	47.71		2.2	28.49	50.8			0.55	11.84
	3.24	11.43	12.84		4.65	19.45	32.79			8.56	14.22
	8.92	16.54	7.11		3.19	19.18	44.37			-2.42	7.04
	12.47	12.62	18.23		2.38	22.98	22.98			13.5	-0.53
	11.74	20.93	37.77		5.08	9.64	9.66			26.75	10.44
	6.59	3.62	3.82		24.57	37.62	20.04			35.55	24.09
	11.56	1.67	38.83		6.8	8.28	31.1			23.46	13.56
	1.08	10.54	30.17		0.88	87.6	6.05			8.05	14.25
	-4.7	16.85	27.41		2.14	9.79	14.34			8.67	4.25
	14.89	18.45	8.78		24.76	11.94	23.53			1.11	7.22
	16.33	24.76	6.55		8.21	27.79	35.3
	1.13	15.56	12.13		15.65	19.83	7.98
	2.27	4.62	4.45		8.66	9.27	91.9
	8.14	17.73	43.94		11.41	16.71	17.56
	5.01	64.13	32.07		0.1	23.31	10.32
	9.88	16.97	57.64		7.38	21.57	38.34
	9.85	4.4	11.29		5.37	3.63	41.36
	43.34	-1.06	7.85		18.54	65.34	25.22
	-0.77	14.4	24.11		40.2	67.61	17.27
	16.27	14.74	22.02		6.99	7.5	22.22
	19.87	12.12	31.3		11.5	10.35	66.01
	14.44	60.16	10.1		8.98	24.85	15.87
	12.9013	31.88	11.52		12.58	38.57	31.752
	-1.0364	64.79	40.12		27.77	7.94	56.99
	1.809	77.59	11.32		14.4	22.3	18.1
	8.9415	42.05	19.24		-0.02	19.09	27.33
	6.0564	38.91	24.73		8.99	29.71	43.52
	0.4149	7.85	11.34		21.35	36.93	6.2
	1.0369	19.73	6.17		6.7	28.82	16.49
	4.4415	6.58	9.22		4.65	54.57	6.39
	-0.2283	10.55	12.1		12.89	47.19	4.9
	7.6676	23.56	11.89		4.46	66.65	9.12
	5.9103	9.69	8.41		1.73	24.01	18.54
	6.8346	11.53	17.4732		26	-1.08	28.99
	2.0966	37.76	41.8797		7.96	7.59	-0.09
	-2.577	7.6	20.3957		11.58	19.81	15.23
	6.43	1.47	12.0835		2.88	-0.91	7.27
	-2.26256	10.81	-3.2942		0.61	13.93	30.68
	3.90457	21.5	11.7801		-1.38	6.7	14.64
	8.09219	19.25	37.7906		4.71	3.55	24.09
	2.97876	22.89	16.5504		1.03	32.7	2.48
	-0.352799	26.82	2.272		15.03	20.66	20.16
	11.2822	7.85	6.9851		-0.49	6.25	34.88
	-1.67403	6.51	15.029		6.6	13.98	10.63
	9.94371	37.29	27.5092		-0.93	37.91	59.32
	5.32338	22.62	8.0511		-1.86	30.29	27.29
	20.55	36.89	7.56		20.33	24.58	9.4
	17.43	31.45	3.69		0.74	31.6	2.99
	12.45	12.04	23		29.4	12.44	13.63
	7.96	21.6	1.45		22.12	14.07	-2.25
	-3.27	20.85	21.3505		21.56	73.73	32.02
	6.59	12.92	58.1859		5.87	26.2	-0.37
	8.06	21.78	27.7481		2.12	64.05	8.39
	8.69	1.23	4.66518		10.27	20.01	25.54
	0.32	8.21	74.3266		19.42	4.84	-5.74
	-3.81	74.66	3.36534		2.55	-2.35	1.65
	4.03	8.98	13.9953		12.92	5.21	1.66
	5.6	25.2	6.44524		42.38	-2.9	64.31
	-3.25	10.99	6.08816		10.07	0.18	101.43
	5.54	-0.6	-4.47		52.59	20.68	25.85
	13.41	32.57	7.45		10	5.31	71.76
	7.32	7.97	1.22		4.29	28.71	15.58
		22.06	7.8		22.09	30.46	10.35
		4.84	-4.74		53.58	2.8	22.66
		9.59	32.86		3.14	30.79	44.3
		27.78	16.21		10.6	1.5	71.33
		8.78	15.74		4.24	31.51	8.77
		-3.13	7.61		18.76	35.46	31.82
		9.77	29.4		4.46	2.56	41.9
		33.1579	-1.74		19.2	6.52	9.38
		21.0649	-3.34		6.46	18.73	34.83
		6.5339			0.45	1.33	47.58
		7.3146			3.9	5.24	26.63
		2.5339			22.39	6.47	16.83
		5.8833			14.99	4.54	50.48
		14.2065			5.99	11.14	45.74
		8.9653			38.62	2.74	38.44
		-1.8831			17.09	22.94	8.17
		11.94			16.11	23.47	33.41
		25.23			10.26	33.39	8.34
		-6.56			3.15	1.52	6.85
		6.45			7.51	61.54	7.87
		52.49			1.7	14.98	19.86
		1.99			23.39	4.47	9.1
		55.14			9.35	38.18	6.5
		26.88			7.97	82.35	8.82
		10.54			-1.09	27.64	17.32
		76.45			23.09	21.37	13.67
		-0.84			28.45	17.08	9.93
		4.66			7.69	14	12.85
		3.73			3.25	13.13	23.27
		-2.39			26.34	6.82	9.91
		7.94			-1.3	12.39	23.45
		5.49			6.28	13.47	15.01
		-0.14			28.71	1.63	1.82
		25.63			2.7689	3.49	14.89
		22.35			11.1101	19.12	17.05
		0.75			9.4137	1.36	16.55
		12.22			9.4788	10.69	7.59
		1.36			1.2346	5.47	12.16
		1.14			-4.5901	12.56	24.12
		35.82			0.2734	3.4	20.11
		9.03			-3.8709	2.19	30.34
		1.38			14.0942	-4.94	16.3
		2.32			3.5257	22.44	11.5
		15.9			4.5484	0.29	10.02
		3.46			7.4755	4.99	8.29
		4.71			5.5774	12	34.26
		-1.17			0.9873	34.02	47.56
		6.14			10.7465	23.7778	18.24
		14.3			16.2101	30.8361	17.85
		6.59			-0.6719	1.0248	-4.44
		22.04			6.0405	5.4783	22.17
		19.25			1.874	31.2021	24.45
		3.31			21.8006	11.0409	22.6
		-1.05			-3.4975	2.9879	12.9495
		5.13			0.5177	4.7389	8.386
		1.01			17.3805	14.0908	16.5799
		29.34			-4.486	12.1696	0.9289
		51.84			8.4719	1.8686	32.0987
		31.14			5.4132	20.2499	-0.6339
		0.5			-0.967647	16.9992	20.8156
		5.41			9.33797	2.7259	46.1831
		17.57			4.06222	10.9967	8.7792
		7.96			-0.117946	32.3138	19.771
		5.34			1.28622	14.8941	3.8682
		9.36			4.50211	17.6268	26.44
		10.88			20.6088	6.0531	16.35
		16.09			6.04354	-3.0214	6.98
		2.51			2.11314	1.9348	6.84
		2.74			2.16254	18.4745	53.13
		2.64			0.980001	6.57	16.38
		25.58			2.8113	9.03	75.82
		54.57			11.6775	7.35	16.48
		39.79			1.61691	3.77	84.75
		26.9			-1.33495	3.84	43.68
		-3.44			-2.21204	27.64	-0.36
		70.27			4.5531	3.48	80.5
		1.36			0.730611	5.88	35.6644
		6.91			0.279149	5.26	29.0998
		2.21			2.20368	27.52	12.6571
		53.44			4.49748	1.54	19.5971
		1.7			4.45568	11.43	2.5474
		6.53			1.24059	15.81	44.4382
		46.1			-2.8817	23.71	18.7608
		6.81			-2.82562	-1.28	32.0625
		7.9			5.66858	2.27	15.1647
		24.04			36.0257	1.1	2.73947
		62.39			6.61535	3.73	14.1319
		-3.69			6.73871	-2.62	16.0194
		1.87			-2.75463	4.52	14.3595
		24.16			6.47448	3.9	44.9415
		-2.66			-3.90806	13.34	3.56013
		18.35			13.8519	24	0.145825
		2.81			4.43031	25.21	8.32002
		11.4			12.9829	12.79	3.77567
		2.34			12.714	0.76	14.2848
		9.21			43.718	0.95	5.04739
		13.31			18.4531	28.88	18.2543
		2.78			1.50624	11.86	3.4681
		16.25			21.6633	6.48	15.3207
		1.8			1.3032	5.95	20.5744
		-1.23			2.21122	1.17	13.1451
		26.65			3.67473	32.59	0.802626
		29.58			1.96601	21.35	32.1098
		9.7			2.3924	19.31	16.0014
		10.54			5.96	5.27	18.5495
		6.03			5.3	20.19	24.4683
		15.77			0.17	5.5	6.78529
		4.53			7.6	1.2	7.23358
		14.02			16.5412	8.08	8.66194
		7			8.81823	5.05	12.0586
		37.77			34.9136	6.53	-1.73997
		13.59			0.5789	15.1	-3.63548
		2.12			-0.1223	6.35	63.6166
		-2.44			3.59992	71.26	-0.664224
		-2.56			11.7391	14.52	1.85673
		65.18			2.70739	5.31	22.9787
		4.76			-1.30196	33.66	129.218
		-1.82			3.91311	8.69	7.23364
		38.14			4.86902	0.732887	6.62303
		5.72			2.73861	36.9693	18.9425
		3.93			3.9331	5.75731	20.8792
		16.5				5.79321	31.363
		2.05				12.03	28.0608
		8.03				9.97	8.84292
		28.92				11.65	136.148
		17.95				11.56	67.1204
		32.31				3.07	101.982
		2.21				7.52	32.5307
		32.56				-1.4	5.19288
		7.21				11.11	5.10905
		38.76				-0.76	3.71394
		10.65				9.6	5.80313
		19.85				15.26	5.85991
		9.22				5.34	7.32083
		13.78				29.65	13.1955
		2.07				36.05	13.7848
		10.98				11.82	19.4419
		23.08				1.45	4.98831
		16.89				6.08	-3.96848
		26.47				2.87	10.0195
		11.42				19.72	-4.21336
		55.69				2.42	17.6998
		30.27				2.68	4.71975
		10.27				16.51	11.4642
		8.39				11.88	3.25527
		6.1				29.12	1.15954
						3.9	13.9405
						5.16	7.88
						0.36	82.44
						5.45	3.74
						50.75	9.98
						4.54	-2.21
						8.97	59.18
						14.27	20.63
						18.2	9.32
						19.3	12.11
						2.28	14.39
						4.09	16.39
						5.49	6.87
						4.48	17.17
						7.25	17.17
						1.86	23.8
						0.98	23.9
						10.87	29.1
						4.55	24.9
						21.31	19.1
						7.41	22.2
						8.61	24.8
						18.89	21.9
						77.38	9.12
						23.68	14.05
						39.66	24.07
						4.25	38.6
						13.11	27.8149
						1.46	31.0018
						14.96	19.5342
						5.09	8.36998
						11.07	40.6554
						36.13	11.5421
						12.07	21.6688
						20.76	5.43045
						3.47	21.9691
						3.19	21.8657
						8.93	13.3654
						11.84	24.5791
						9.42	19.8359
						11.49	-1.13442
						4.11	13.2385
						0.73	8.82
						6.63	51.52
						5.04	84.23
						1.05	23.31
						0.68	25.65
						2.97	20.62
						0.94	83.99
						0.48	7.56
						3.43	63.87
						11.03	22.77
						85.51	24.7
						2.83	55.76
						12.16
						9.29
						26.16
						17.92
						5.33
						5.92
						21.95
						1.01
						1.92
						3.88
						12.47
						4.41
						6.64
						0.24
						88.03
						20.93
						1.61
						8.37
						35.57
						25.66
						6.36
						4.94
						8.05
						8.39
						6
						9.07
						1.72
						6.86
						13.39
						44.06
						-1.07
						1.03
						12.69
						2.7
						7.77
						11.69
						12.73
						4.41
						7.41
						4.59
						6.46
						8.58
						18.28
						5.6
						14.5
						29
						1.58
						18.93
						9.9
						9.03
						56.34
						-0.58
						14.34
						47.97
						37.07
						-1.42
						-0.58
						6.39
						6.07
						-4.54
						27.09
						19.48
						17.05
						49.74
						2.02
						0.02
						3.67
						5.26
						3.4
						6.31
						0.71
						4.97
						-0.99
						-0.73
						4.02
						13.75
						-4.05
						4.21
						21.88
						-1.5
						-4.72
						5.19
						11.01
						21.75
						14.56
						19.53
						15.68
						-2.02
						1.56
						4.78
						2.44
						6.77
						-2.41
						26.86
						2.23
						0.79
						43.01
						31.68
						-0.42
						10.86
						4.35
						-4.15
						19.15
						1.8
						0.14
						1.62
						1.8
						17.56
						6.1
						10.1

## Sheet: Figure 1e
Figure 1e	Chow Diet (CD)							2-day High Fat Diet (HFD)
	0 min	15 min	30 min	60 min	90 min	120 min		0 min	15 min	30 min	60 min	90 min	120 min
glucose (mM)	8.2	12.2	12.1	8.3	7.8	6.9		11.2	15.4	11.8	14.8	9.4	8.9
	10.3	19.6	14.3	13.4	8.6	8.7		8.5	17.2	15.1	14.8	12.4	11.2
	8.7	14.5	15.3	8.7	7.8	7.1		14.2	25.2	12.9	11.5	10.4	8.2
	7.9	14.6	11.2	8.8	7	6.6		10	20.6	17.1	13.6	13.3	10.3
	10.6	21.3	23.7	17.4	12.4	12.6		9.7	18.1	17.1	13.8	15.3	14.8
	11.4	17.6	22.4	15.2	20.2	11.8		8	14.8	10.4	13.3	11.3	7.4
	11.3	21.9	23.8	20.1	17.5	14.4		9.3	14.6	12.2	11.7	9.7	10.5
	11	15.1	19.7	23.9	18.1	16.7		9.7	15.4	13.2	18.2	22.4	16.1
	11.9	17.9	19.4	18.2	17.4	15.4		10.4	21.9	13.1	13.6	24	16.9
	11.3	24.9	24.9	22.2	19.3	15.2		11.3	15.1	14.1	17.9	23.9	15.4
	9.7	14.4	16.7	13.6	13.2	12.9		8.4	17.8	16.6	12.8	15.7	15.1
	9.7	26.4	19.2	17.8	14.8	15		8.3	15.1	14.3	12	11.7	9.3
	8.4	20.2	17.4	13.2	11.8	10.7		9.3	22.1	20.9	15	15.1	14.2
	9.3	21.2	18.2	12.3	10.6	12.7		9.7	23.4	14.9	11.8	12.9	12.5

## Sheet: Figure 1f
Figure 1f	Chow Diet (CD)			2-day High Fat Diet (HFD)
	0 min	30 min		0 min	30 min
insulin (pg/ml)	977.07	1086.79		738.112	643.258
	445.821	1086.79		1640.63	3821.77
	382.885	815.767		1600.13	2502.22
	369.462	673.405		1591.6	1588.04
	522.533	627.696		1024.77	2411.28
	1167.18	1754.73		1822.5	2832.17
	890.341	799.08		3721.73	4938.96

## Sheet: Figure 1g (left)
Figure 1g	Time (min)	Chow Diet (CD)												2-day High Fat Diet (HFD)
insulin secretion (% content)	1	0.003148	0.028959	0.045089	0.012949	0.002894	0.00487	0.002822	0.004511	0.003746				0.065094	0.039925	0.040473	0.023533	0.008367	0.009099	7.62e-05	0.004306		0.015955	0.02208
	2	0.002844	0.025534	0.045231	0.012791	0.001998	0.003643	0.000995	0.003365		0.007275			0.050689	0.03112	0.03332	0.025703	0.006756	0.013784	0.0009	0.001427	0.000419	0.009521	0.008856
	3	0.005898	0.025591	0.047176	0.012038	0.002991	0.003289		0.003872	0.00649	0.009405			0.052574	0.031466	0.040855	0.027856	0.005417	0.005359	0.000532	0.000204	0.010405	0.00628	0.01188
	4		0.026434	0.048128	0.00893	0.002365	0.004094		0.002491	0.004285	0.008537			0.028964	0.034186	0.048527	0.026144	0.005529	0.003312	0.001267	0.003398	0.006752	0.004123	0.017043
	5	0.00053	0.033971	0.048532	0.010547	0.002943	0.003728	0.002	0.006763	0.007934	0.009122			0.018487	0.033736	0.051169	0.029996	0.004382	0.005107	0.001308	0.003921		0.015955	0.015125
	6		0.030039	0.04227	0.009879	0.002365	0.002068	0.001427	0.002527		0.004582			0.028248	0.03011	0.05019	0.022938	0.004642	0.006067	7.62e-05	0.002272	0.004313	0.014932	0.019109
	7	0.003433	0.030543	0.04697	0.00954	0.003401	0.004055	0.00507	0.007325	0.01199	0.013563			0.027548	0.032023	0.060901	0.021838	0.004248	0.006067	0.000453	0.003718	0.006187		0.014447
	8	0.010572	0.031829	0.043224	0.008444	0.001721	0.003643	0.003649	0.002307	0.008267	0.012671			0.020007	0.028342	0.036713	0.022576	0.005417	0.035106	0.002165	0.003507	0.001687	0.014402	0.019109
	9	0.361425	0.08796	0.429692	0.079242	0.005364	0.041893	0.031901	0.008341	0.288873	0.4236			0.136325	0.175326	0.455865	0.17819	0.051837	0.393128	0.103239	0.27	0.191847	0.438263	0.894758
	10	0.847679	0.376623	0.776684	0.322349	0.152	0.295031	0.119034	0.163659	0.839725	1.05151			0.595072	0.987257	1.53683	0.821708	0.378943	0.437471	0.175447	1.1522	0.414143	0.819947	1.63714
	11	0.651945	0.302462	0.571896	0.217761	0.19923	0.237397	0.142453	0.195748	0.551776	0.622392			0.534628	0.815288	1.16332	0.635932	0.330358	0.299064	0.137749	0.930328	0.276824	0.797924	1.11748
	12	0.472948	0.259771	0.443525	0.184438	0.147149	0.15402	0.085589	0.123791	0.303199	0.290601			0.481498	0.625651	0.821968	0.446365	0.257266	0.246925	0.070828	0.490799	0.141955	0.57109	0.713358
	13	0.371517	0.22463	0.470781	0.164281	0.09483	0.115629	0.051985	0.075359	0.159599	0.151006			0.446591	0.562988	0.743901	0.39395	0.208225	0.211474	0.041948	0.342892	0.088027	0.311034	0.445483
	14	0.307775	0.188579	0.418745	0.126035	0.072591	0.108566	0.033973	0.0618	0.106962	0.108804			0.402108	0.548531	0.727391	0.309904	0.224864	0.196915	0.040245	0.268297	0.064592	0.233081	0.318719
	15	0.224018	0.164278	0.336952	0.123353	0.059694	0.114978	0.026501	0.057486	0.065517	0.112979			0.339491	0.590827	0.650249	0.27105	0.215239	0.215884	0.033347	0.247947	0.059697	0.253869	0.3051
	20	0.185325	0.164278	0.273835	0.116045	0.054613	0.286259	0.04326	0.050329	0.056944	0.115192			0.367947	0.566474	0.561358	0.310762	0.206097	0.190961	0.096072	0.802647	0.1414	0.194027	0.26547
	25	0.197113	0.168735	0.311101	0.120057	0.060309	0.2925	0.059303	0.050367	0.080574	0.150262			0.327533	0.537064	0.576028	0.265968	0.204804	0.230146	0.111794	0.833409	0.065087	0.197115	0.332385
	30	0.22116	0.164667	0.326759	0.121647	0.065583	0.325324	0.029192	0.126012	0.104944	0.18605			0.353641	0.564348	0.600098	0.273884	0.178528	0.258423	0.121651	0.947434	0.070572	0.257782	0.365064
	35	0.213781	0.156897	0.345765	0.124669	0.073462	0.347	0.0622	0.054484	0.106434	0.181184			0.32988	0.511623	0.630496	0.226631	0.197689	0.264042	0.134537	1.0829	0.08199	0.31441	0.405274
	40	0.11655	0.13741	0.251532	0.118014	0.061027	0.28891	0.026802	0.115281	0.076869	0.157299			0.269838	0.446182	0.541652	0.185185	0.178752	0.223043	0.112728	0.833467	0.07322	0.249206	0.394598
	45	0.024151	0.051446	0.064857	0.027155	0.010015	0.043656	0.011879	0.04324	0.007748	0.034899			0.070024	0.178611	0.083203	0.036378	0.03559	0.030596	0.007094	0.080628	0.009311	0.016485	0.049187
	50	0.009525	0.044227	0.059029	0.021267	0.008058	0.047972	0.007668	0.00967	0.007418	0.023198			0.042199	0.142564	0.077664	0.038083	0.021326	0.013665	0.004321	0.040183	0.005161	0.020334	0.025093
	55	0.008441	0.049906	0.065487	0.015137	0.004023	0.033249	0.0022	0.009476	0.005327	0.015128			0.02387	0.071836	0.07308	0.038114	0.013121	0.001294	0.002601	0.022264	0.001242	0.027963	0.016019
	56	0.00116	0.0311	0.055392	0.011371	0.004023	0.006111	0.002762	0.004087	0.007379	0.009462			0.014557	0.057292	0.060532	0.031254	0.010843	0.00607	0.000732	0.00412			0.007816
	57	0.002795	0.028632	0.0483	0.010089	0.003027	0.008252	0.002931	0.002692		0.009462			0.015625	0.053874	0.058601	0.023214	0.008067	0.002812	0.000732	0.004269	0.006105		0.01574
	58		0.031063	0.047335	0.017157	0.003091	0.009369	0.014351	0.004112	0.046458	0.046742			0.031788	0.043846	0.068282	0.035514	0.020536	0.006773	0.00216	0.011606	0.003365	0.070942	0.065126
	59	0.205182	0.108979	0.173921	0.131934	0.042703	0.111973	0.104099	0.066685	0.283983	0.243616			0.221671	1.41384	0.323553	0.308212	0.098625	0.185735	0.092854	0.454766	0.177064	0.470896	0.480186
	60	0.41165	0.127897	0.248271	0.114099	0.09188	0.13688	0.098734	0.100786	0.202567	0.191034			0.224607	0.404131	0.610924	0.311192	0.112652	0.216445	0.103969	0.525563	0.230187	0.346945	0.508755
	61	0.2606	0.108354	0.205063	0.071858	0.084397	0.099023	0.067509	0.099775	0.118034	0.159334			0.118073	0.309377	0.385502	0.21929	0.089542	0.150016	0.058114	0.34998	0.152026	0.183155	0.327382
	62	0.147528	0.077113	0.163389	0.061475	0.055585	0.071729	0.044791	0.068987	0.082964	0.138789			0.099147	0.259733	0.284066	0.13378	0.070587	0.119103	0.041828	0.289913	0.109194	0.134586	0.235789
	63	0.113506	0.056653	0.126191	0.048271	0.045005	0.069798	0.03383	0.069252	0.074556	0.132861			0.0828	0.207335	0.239793	0.116236	0.06244	0.100931	0.034553	0.296218	0.102584	0.114953	0.253731
	64	0.143151	0.067506	0.138911	0.055827	0.041363	0.07302	0.037981	0.063372	0.077304	0.127704			0.077255	0.177121	0.217707	0.114924	0.061119	0.083935	0.034839	0.239055	0.07654	0.110752	0.263316
	65	0.120312	0.078495	0.11865	0.05687	0.041463	0.080545	0.043567	0.066796	0.081067	0.13836			0.092159	0.17325	0.238949	0.095582	0.058449	0.081239	0.037313	0.261915	0.083053	0.120797	0.277404

## Sheet: Figure 1g (right)
Figure 1g		CD	2-day HFD
Insulin secretion area under the curve		10.03	13.68
(AUC)		7.416	23.69
		14.09	25.68
		5.383	11.93
		2.939	7.855
		10.21	9.483
		2.199	4.013
		3.621	29.7
		5.684	4.531
		8.462	11.94
			17.69

## Sheet: Figure 1h
Figure 1h		CD	2-day HFD
insulin content (pg/islet)		32592.9	53319.3
		36801.1	39334.2
		25618.2	14943
		117545	24839.3
		112403	79159.9
		52113.6	34524.5
		100610	159147
		60247.9	59336.7
		104114	71078.9
		20665.6	50978.4
		21563.4	12328.2
			16031.6

## Sheet: Figure 1i
Figure 1i		2.8 mM glucose					10 mM glucose
		CD		2-day HFD			CD		2-day HFD
		by cell	by animal	by cell	by animal		by cell	by animal	by cell	by animal
Exocytosis (fF/pF)		34.97	17.1625	3.86	27.596		42.12	25.0845	5.76	36.3537
		12.2		24.87			38.81		51.03
		9.03		59.33			18.29		4.18
		12.45		19.75			16.36		31.21
				30.17			11.67		90.75
							24.56		56.11
		27.09	11.5667	43.06	32.515		7.96		10.42
		17.38		59.08			14.18		41.37
		3.11		5.64			17.43
		2.63		35.06			32.51
		12.85		19.48			52.04
		6.34		32.77
							12.15	30.2914	26.01	36.6925
		15.68	27.815	137.85	54.5711		72.52		76.55
		15.48		73.17			35.35		29.77
		24.77		29.52			24.16		56.74
		60.57		42.63			35.8		29.14
		24.77		76			19.58		26.3
		25.62		42.27			12.48		17.5
				44.51					31.53
				1.47
				43.72			23.61	46.482	63.24	48.3736
							30.33		99.79
							101.91		107.33
							17.16		77.97
							17.61		80.35
							22.49		31.97
							85.41		11.09
							61.26		16.2
							15.64		33.42
							89.4		9.17
									1.58

[truncated: 78 more sheets: Figure 1j, Figure 1k, Figure 3a (left), Figure 3a (right), Figure 3b, Figure 3c, Figure 3d, Figure 3e, Figure 3g, Figure 3h, Figure 4a, Figure 4b, Figure 4c, Figure 4d, Figure 4e, Figure 4f, Figure 4g, Figure 4h, Figure 4i, Figure 4j …]
